# Supplementary material for: The pitfalls of rDNA‐based AMF identification: a comparative analysis of rDNA and protein‐coding genes
Source: New Phytol. 2025 Sep 12;248(3):1501–15. doi: 10.1111/nph.70557 (PMC12489285; doi:10.1111/nph.70557)
Supplement: Supplementary file 2 — Table S1 List of in vitro cultures used for investigating SNP density (Fig. 2). Table S2 List of cultures used for investigating intragenomic polymorphism of rDNA in single spores through PacBio sequencing (Figs 3, S4). Table S3 List of cultures used for phylogenetic inferences (Figs 4, S2) and assessment of DNA barcoding performance for protein‐coding genes and rDNA (Fig. 5). Table S4 Summary of genealogical concordance for phylogenetic species recognition (GCPSR) among the 143 AM fungal cultures analyzed for Figs 4(a), 5, and S2. Table S5 Top five Blast hits from NCBI GenBank for each culture based on the protein‐coding genes glomalin, H+‐ATPase, and RPB1. Table S6 Target‐specific primers tailed with universal sequences for PacBio sequencing. Table S7 List of primers used for amplification and sequencing of glomalin, H+‐ATPase regions, and RPB1 exons 4 and 5. Table S8 List of cultures used to calibrate the parameters for determining the swarm cluster abundance threshold (Fig. S3). Table S9 Summary of Rhizophagus irregularis cultures sequencing data and K‐Means clustering results. Please note: Wiley is not responsible for the content or functionality of any Supporting Information supplied by the authors. Any queries (other than missing material) should be directed to the New Phytologist Central Office. [file NPH-248-1501-s002.xlsx]

## Sheet: Table S1 SNP analyses (Fig. 2
Table S1 List of in vitro cultures used for investigating SNP density (Figure 2).
Strain number (DAOMC)	Species	Country	Province / State	Region / Location	Collector	Collection date	Growth conditions	Other IDs
234179	Rhizophagus irregularis	Canada	Québec	Buckingham	Y. Dalpé	1998-10-23	in vitro	4341-2|GC-6/ INVITRO72
234180	Rhizophagus irregularis	Canada	Québec	Ripon	Y. Dalpé	1998-10-23	in vitro	4348-10|GC-7/ INVITRO77
197198	Rhizophagus irregularis	Canada	Québec	Pont Rouge	C. Plenchette, V. Furlan	1987-07	in vitro	M+|YD1/ INVITRO23 DAOM181602 / MUCL 46241
234181	Rhizophagus irregularis	Canada	Québec	Îles-de-la-Madeleine	Y. Dalpé	2000-08-21	in vitro	4375S-sp-10| GC-8/ INVITRO92
229457	Rhizophagus irregularis	Canada	Ontario	Clarence Creek	C. Podeszfinski		in vitro	CC4-4A|INVITRO7
229455	Rhizophagus irregularis	Canada	Québec	Terrebonne	A. Chapdelaine	1997-10	in vitro	T3-1D|YD4/ INVITRO34
212349	Rhizophagus irregularis	Canada	Ontario	Wasaga Beach Provincial Park	G. Mitrow, Y. Dalpé	1989-08-31	in vitro	9A-2/ INVITRO35
229456	Rhizophagus irregularis	Belgium	Brabant wallon	Louvain-La-Neuve	S. Declerck		in vitro	SD-1/ INVITRO29
300024	Rhizophagus sp.	Canada	Québec	Sept-Îles	Y. Dalpé	1987-08-04	in vitro	2213-sp-9/ INVITRO47
212939	Rhizophagus vesiculifer	Canada	Ontario	Ottawa	V. Furlan		in vitro	212939rac2/ INVITRO38
240404a	Rhizophagus silesianus	Ecuador			B. Bago	2005-01-01	in vitro	ECU3.2
300003	Rhizophagus intraradices	USA	Florida	Orlando	S. Nemec	1978-03-01	in vitro	FL208/ INVITRO9
226389	Rhizophagus prolifer	France	Guadeloupe	Capesterre-Belle-Eau	J. M. Risede, S. Declerck		in vitro	SD-5/ INVITRO32
234281	Rhizophagus clarus	Cuba	Pinar del Rio	La Palma	I. de la Providencia		in vitro	GC-5 INCAM 12
227022	Oehlia diaphana	Canada	Québec	Lotbinière	J. Samson	1999-07-06	in vitro	JS-1/ INVITRO19
234280	Entrophospora claroidea	Finland	Laukaa	Hoho	M. Vestberg		in vitro	GC-1
a DAOM number referring to the herbarium slide.

## Sheet: Table S2 Single spore (Fig. 3)
Table S2 List of cultures used for investigating intragenomic polymorphism of rDNA in single spores through PacBio sequencing (Figure 3 and Figure S4).
Culture ID	Species	Country	Province / State	Region / Location	Collector	Collection date	Growth conditions	Other IDs / Notes
CW0010_4009B	Paraglomus laccatum	UK	Hampshire	Efford	C. Walker	1998-04-02	in vivo	From Att.960-68(55). Levington Alpine Compost used in mycorrhiza trials (and other routine use) at Horticulture Research International, Efford Research Station, Efford, Hampshire, UK.
ON205A	Ambispora sp.	Canada	Ontario		J. Klironomos	2004-03-08	in vivo	INVAM ID : Ambispora gerdemannii, but conspecific with MAFF520090 identified as Ambispora leptoticha.
4292_708F	Gigaspora rosea	Canada	Ontario	Ottawa	Y. Dalpé	1997-12-23	in vivo
CU131_1018E	Gigaspora rosea	Cuba			R. Herrera	1996-05-03	in vivo	INVAM ID: G. albida.
CW0008_2669B	Cetraspora gilmorei	USA	Oregon	South Beech State Park	C. Walker	1993-09-02	in vivo	From Att.590-17(16)
CW0006_4005B	Diversispora spurca	USA	Arizona	Tucson	M. Pfeiffer		in vivo	From Att.246-36(30). Type sample for Glomus spurcum.
Blasz12_2272D	Septoglomus turnauae	Italy	Sardinia	Sulcis-Iglesiente	K. Turnau	2010-05-10	in vivo
CW0026_Att1910-1	Viscospora viscosa	USA	Ohio	Washington township	L. Rhodes	2006-04-07	in vivo	From Att.1910-1(0)
FS-29_2726A	Funneliformis mosseae	Canada	Ontario	Ottawa	S. Séguin	2020-08-18	in vivo
2231_1079F	Funneliformis mosseae	Canada	Québec	Anse-Bellefleur	Y. Dalpé	1987-08-05	in vivo
5094_2349C	Glomus tetrastratosum	Canada	Québec	Pointe Parent	Y. Dalpé	2015-09-08	in vivo
MT106	Sclerocystis sinuosa	USA	Montana	Missoula	C. Rosier	2003-03-26	in vivo	INVAM ID: A. gerdemannii. Non-pure pot culture.
SD5_IVT32	Rhizophagus prolifer	France	French Antilles	Capesterre-Belle-Eau	JM Risede, S. Declerck	1999-06	in vitro	DAOMC 226389
UT126A	Rhizophagus intraradices	USA	Utah	Salt Lake City	T. Wood	1990-02-04	in vivo
KS906_IVT156	Rhizophagus intraradices	USA	Kansas		B. Daniels Hetrick	1991-05-02	in vitro	DAOMC 300074
GC-2_IVT11	Rhizophagus irregularis	Belgium	Walloon Brabant	Louvain-La-Neuve	S. Declerck	2004	in vitro	DAOMC 300004
DAOMC 197198	Rhizophagus irregularis	Canada	Québec	Pont-Rouge	C. Plenchette, V. Furlan	1987-07-01	in vitro	MUCL 46241

## Sheet: Table S3 Barcoding (Figs. 4-5)
Table S3 List of cultures used for phylogenetic inferences (Figure 4) and assessment of DNA barcoding performance for protein-coding genes and 45S rDNA (Figure 5). Genomic DNA (gDNA) was extracted from multiple spores for each culture.
Phylogenetic species	Culture ID	Species	Country	Province / State	Region / Location	Collector	Collection date		Other IDs / Notes
PS01	2973_IVT45A_PMU22	Rhizophagus vesiculifer	Canada	Ontario	Quetico Provincial Park	Y. Dalpé	1989-08-24	in vitro
PS01	4375_IVT88B_PMU67	Rhizophagus vesiculifer	Canada	Québec	Îles-de-la-Madeleine	Y. Dalpé	2000-08-21	in vitro
PS01	4086_IVT68A_PMU85	Rhizophagus vesiculifer	Canada	Québec	Rivière-St-Jean	Y. Dalpé	1990-07-30	in vitro
PS01	212939_IVT38A_PMU95	Rhizophagus vesiculifer	Canada	Ontario	Ottawa	V. Furlan		in vitro
PS01	3628_IVT65A_PMU128	Rhizophagus vesiculifer	Canada	Ontario	Sandbanks Provincial Park	Y. Dalpé	1992-09-14	in vitro
PS01	4374_IVT87A_PMU151	Rhizophagus vesiculifer	Canada	Québec	Îles-de-la-Madeleine	Y. Dalpé	2000-08-21	in vitro
PS01	4369_IVT81A_PMU249	Rhizophagus vesiculifer	Canada	Ontario	Forêt Larose	Y. Dalpé	1999-09-09	in vitro
PS01	G_walkeri_IVT132A_PMU540	Rhizophagus vesiculifer			Mediterranean basin (Israel, Spain, Italy)	J. Błaszkowski		in vitro
PS01	2285_617B_PMU966	Rhizophagus vesiculifer	Canada	Québec	Longue-Pointe	Y. Dalpé	1987-08-06	in vivo
PS01	3029_660C_PMU1140	Rhizophagus vesiculifer	Canada	Ontario	Lake Superior Provincial Park	Y. Dalpé	1989-08-26	in vivo
PS01	5074_2353A_PMU1227	Rhizophagus vesiculifer	Canada	Québec	Côte-Nord	Y. Dalpé	2015-09-07	in vivo
PS02	CC4_4A_IVT7A_PMU24	Rhizophagus irregularis	Canada	Ontario	Rockland	C. Podeszfinski		in vitro
PS02	4375_IVT88A_PMU25	Rhizophagus irregularis	Canada	Québec	Îles-de-la-Madeleine	Y. Dalpé	2000-08-21	in vitro
PS02	T3_IVT34A_PMU51	Rhizophagus irregularis	Canada	Québec	Terrebonne	A. Chapdelaine		in vitro
PS02	4341_IVT72A_PMU55	Rhizophagus irregularis	Canada	Québec	Buckingham	Y. Dalpé	1998-10-23	in vitro
PS02	SD_1_IVT29A_PMU60	Rhizophagus irregularis	Belgium	Walloon Brabant	Louvain-la-Neuve	S. Declerck		in vitro
PS02	4348_IVT77A_PMU73	Rhizophagus irregularis	Canada	Québec	Outaouais	Y. Dalpé	1998-10-23	in vitro
PS02	4569_1185B_PMU1002	Rhizophagus irregularis	Canada	Prince Edward Island	Little Harbour Souris	Y. Dalpé	2000-08-30	in vivo
PS02	4292_708C_PMU1105	Rhizophagus irregularis	Canada	Ontario	Ottawa	Y. Dalpé	1997-12-23	in vivo
PS02	4674_1184D_PMU1454	Rhizophagus irregularis	Canada	Prince Edward Island	Chelton Beach Provincial Park	Y. Dalpé	2000-09-02	in vivo
PS03	ECU32_IVT8A_PMU152	Rhizophagus silesianus	Ecuador			B. Bago	2005-01-01	in vitro
PS03	3628_206A_PMU340	Rhizophagus silesianus	Canada	Ontario	Sandbanks Provincial Park	Y. Dalpé	1992-09-14	in vivo
PS04	1399_IVT43A_PMU74	Rhizophagus sp.	Canada	Québec	Côte-Nord	Y. Dalpé	1985-08-18	in vitro
PS04	212607_IVT70A_PMU230	Rhizophagus sp.	Canada	Québec		Y. Dalpé, G. Mitrow	1991-02	in vitro
PS05	KS906_3_IVT22A_PMU23	Rhizophagus intraradices	USA	Kansas		B. Daniels Hetrick	1991-05-02	in vitro
PS05	FL208_IVT9A_PMU458	Rhizophagus intraradices	USA	Florida	Orlando	S. Nemec	1978-03-01	in vitro
PS06	SD5_IVT32	Rhizophagus prolifer	France	French Antilles	Capesterre-Belle-Eau	JM Risede, S. Declerck	1999-06	in vitro	DAOMC 226389
PS07	JS_1_IVT19A_PMU83	Oehlia diaphana	Canada	Québec	Chaudière-Appalaches	J. Samson	1999-07-06	in vitro
PS07	WV579B_765A_PMU594	Oehlia diaphana	USA	West Virginia		J. Morton	1993-07-30	in vivo
PS07	4835_562B_PMU976	Oehlia diaphana	Canada	Québec	Outaouais	Y. Dalpé	2011-07-09	in vivo
PS07	WV579_765B_PMU977	Oehlia diaphana	USA	West Virginia		J. Morton	1993-07-30	in vivo
PS08	4351_1077A_PMU754	Dominikia bonfanteae	Canada	Québec	Outaouais	M. Charette	1998-10-23	in vivo
PS08	C10660_2264B_PMU1522	Dominikia bonfanteae	Canada	Québec	Nord-du-Québec	J. Cayouette	2015-08-07	in vivo
PS09	4412_PMU348	Dominikia duoreactiva	Canada	Québec	Îles-de-la-Madeleine	Y. Dalpé	2000-08-22	in vivo
PS09	4392_1156C_PMU1141	Dominikia duoreactiva	Canada	Québec	Îles-de-la-Madeleine	Y. Dalpé	2000-08-22	in vivo
PS10	3647_963E_PMU1550	Microdominikia litorea	Canada	Ontario	Sandbanks Provincial Park	Y. Dalpé	1992-09-14	in vivo
PS10	5274_PMU1557	Microdominikia litorea	Canada	Québec	Outaouais	Y. Dalpé	2016-10-23	in vivo
PS11	4406_PMU318	Glomus sp.	Canada	Québec	Îles-de-la-Madeleine	Y. Dalpé	2000-08-22	in vivo
PS11	5089_2351A_PMU1224_O1	Glomus sp.	Canada	Québec	Côte-Nord	Y. Dalpé	2015-09-05	in vivo
PS12	2101_IVT46_PMU65	Glomus rugosae	Canada	Québec	Outaouais	Y. Dalpé	1987-05-28	in vitro
PS12	4384_Ivit98_PMU146	Glomus rugosae	Canada	Québec	Îles-de-la-Madeleine	Y. Dalpé	2000-08-21	in vitro
PS12	4415_1174B_PMU1005	Glomus rugosae	Canada	Québec	Îles-de-la-Madeleine	Y. Dalpé	2000-08-22	in vivo
PS12	4431_805C_PMU1120	Glomus rugosae	Canada	Québec	Îles-de-la-Madeleine	Y. Dalpé	2000-08-23	in vivo
PS12	4420_683B_PMU1128	Glomus rugosae	Canada	Québec	Îles-de-la-Madeleine	Y. Dalpé	2000-08-22	in vivo
PS12	4417_1160C_PMU1132	Glomus rugosae	Canada	Québec	Îles-de-la-Madeleine	Y. Dalpé	2000-08-22	in vivo
PS12	4487_957C_PMU1220	Glomus rugosae	Canada	Québec	Îles-de-la-Madeleine	Y. Dalpé	2000-08-24	in vivo
PS12	5103_2445A_PMU1419	Glomus rugosae	Canada	Québec	Côte-Nord	Y. Dalpé	2015-09-08	in vivo	Genotype identical to the 'Highlander' isolate
PS12	5096_2452A_PMU1438	Glomus rugosae	Canada	Québec	Côte-Nord	Y. Dalpé	2015-09-08	in vivo	Genotype identical to the 'Highlander' isolate
PS13	4419_1047A_PMU733	Glomus chinense	Canada	Québec	Îles-de-la-Madeleine	Y. Dalpé	2000-08-22	in vivo
PS13	4036_906B_PMU1026	Glomus chinense	Canada	Ontario	Rondeau Provincial Park	Y. Dalpé	1989-09-05	in vivo
PS13	4650_4654_2007C_PMU1177	Glomus chinense	Canada	Prince Edward Island	New London Bay	Y. Dalpé	2000-09-01	in vivo
PS13	4411_1096D_PMU1329	Glomus chinense	Canada	Québec	Îles-de-la-Madeleine	Y. Dalpé	2000-08-22	in vivo
PS14	4433_785B_PMU1004	Glomus tetrastratosum	Canada	Québec	Îles-de-la-Madeleine	Y. Dalpé	2000-08-23	in vivo
PS14	SASK_26_2406A_PMU1240	Glomus tetrastratosum	Canada	Saskatchewan		C. Hamel	2007	in vivo
PS14	5105_2444A_PMU1413	Glomus tetrastratosum	Canada	Québec	Côte-Nord	Y. Dalpé	2015-09	in vivo
PS14	5095_2442A_PMU1417	Glomus tetrastratosum	Canada	Québec	Côte-Nord	Y. Dalpé	2015-09-08	in vivo
PS14	CW0020_4019A_PMU1631	Glomus tetrastratosum	Finland	Lapland	Kilpisjärvi	M. Vestberg	1994-10-17	in vivo	From Att. 1672-8(7)
PS15	3890_27A_PMU80	Funneliformis mosseae	Canada	Ontario	Georgian Bay	Y. Dalpé	1989-08-29	in vivo
PS15	3502_PMU180	Funneliformis mosseae	Canada	British Columbia	Okanagan valley	Y. Dalpé	1992-08-19	in vivo
PS15	2252_723A_PMU242	Funneliformis mosseae	Canada	Québec	Côte-Nord	Y. Dalpé	1987-08-05	in vivo
PS15	198394_123A_PMU306	Funneliformis mosseae	Canada	Québec	Québec	V. Furlan		in vivo
PS15	2101_50A_PMU314	Funneliformis mosseae	Canada	Québec	Outaouais	Y. Dalpé	1987-05-28	in vivo
PS15	FEC_30_219A_PMU394	Funneliformis mosseae	Canada	Ontario	Ottawa	Y. Dalpé		in vivo
PS15	4344_3_272A_PMU398	Funneliformis mosseae	Canada	Québec	Outaouais	Y. Dalpé	1998-10-23	in vivo
PS15	W32_9_13A_PMU448	Funneliformis mosseae	USA	California	Anza- Borrego Desert State Park	G. Bethlenfalvay	1982-07-01	in vivo
PS15	C2_PMU483	Funneliformis mosseae	Cuba			Y. Rodriguez		in vivo
PS15	CW0013_4012A_PMU1623	Funneliformis mosseae	Australia	Western Australia	Katanning	C. Walker	2006-10-11	in vivo	From Att.1460-0(0)
PS15	CHB1	Funneliformis mosseae	Canada	Saskatchewan	Waldeck	C. Hamel	2007	in vivo
PS15	CHB3	Funneliformis mosseae	Canada	Saskatchewan	Cabri	C. Hamel	2007	in vivo
PS15	CHB4	Funneliformis mosseae	Canada	Saskatchewan	Burstall	C. Hamel	2007	in vivo
PS16	W111_12_886A_PMU402	Funneliformis coronatus	Australia	Western Australia	Shire of Merredin	W. Porter	1997	in vivo
PS16	W143_5_12A_PMU405	Funneliformis coronatus	Australia	New South Wales	Coogee Beach	P. McGee	1990	in vivo
PS16	W699_21_3A_PMU408	Funneliformis coronatus	Australia	Western Australia	Perth	L. Abbott	1980	in vivo
PS16	Algerie_2_1072A_PMU974	Funneliformis coronatus	Algeria	Wilaya de Medea	Boughzoule	K. Bencherif	2013-01-15	in vivo
PS17	W681_7_10A_PMU518	Funneliformis geosporus	United Kingdom	Hampshire	Lymington	C. Walker	1998-11-20	in vivo
PS17	BG_A3_PMU738	Funneliformis geosporus	Algeria	Wilaya de Medea	Boughzoule	K. Bencherif	2018-11	in vivo
PS17	FEC25_1line3_2067B_PMU1185	Funneliformis geosporus	Canada	Ontario	Ottawa	Y. Dalpé		in vivo
PS18	VDHK150B_21A_PMU81	Funneliformis caledonius	France	Lorraine		P. Van Den Koornhuyse	1998-06	in vivo
PS18	CW0030_822A_PMU498	Funneliformis caledonius	Western Jutland	Skjern/Ringkøbing	Hanning	I. Jakobsen	1978-08-01	in vivo
PS19	MD215_360A_PMU514_Vvis	Viscospora viscosa	USA	Maryland	Beltsville	P. Millner	1998-04-06	in vivo
PS19	W375_18_642E_PMU1605	Viscospora viscosa	Spain	Almeira	Rambla Honda	P. Jeffries	1994-07-03	in vivo
PS19	CW0002_4001A_PMU1614	Viscospora viscosa				M. Giovannetti		in vivo	From Att.179-15(12)
PS19	CW0029_4028A_PMU1618	Viscospora viscosa	USA	Ohio	Washington Township	L. Rhodes	2006-04-07	in vivo	From Att.1913-3(0)
PS20	C4_PMU484	Septoglomus sp.	Cuba			Y. Rodriguez		in vivo
PS20	5070_5024A_PMU960	Septoglomus sp.	Cuba	Mayabeque	San José de las Lajas	Y. Rodriguez		in vivo
PS21	4404_2057A_PMU652	Septoglomus sp.	Canada	Québec	Îles-de-la-Madeleine	Y. Dalpé	2000-08-22	in vivo
PS21	FS_9_2328B_PMU1387	Septoglomus sp.	Canada	Québec	Outaouais	F. Stefani	2017-08-28	in vivo
PS22	Blasz_17_2277A_PMU1197	Septoglomus sp.				J. Błaszkowski		in vivo
PS22	SO43BL_PMU1218	Septoglomus sp.	Cuba			R. Herrera		in vivo
PS23	4450_536A_PMU513	Diversispora varaderana	Canada	Québec	Îles-de-la-Madeleine	Y. Dalpé	2000-08-24	in vivo
PS23	4510_972A_PMU692	Diversispora varaderana	Canada	Québec	Îles-de-la-Madeleine	Y. Dalpé	2000-08-25	in vivo
PS23	4606_4610_1093A_PMU762	Diversispora varaderana	Canada	Prince Edward Island		Y. Dalpé	2000-08-30	in vivo
PS23	4394_1010A_PMU903	Diversispora varaderana	Canada	Québec	Îles-de-la-Madeleine	Y. Dalpé	2000-08-22	in vivo
PS23	4393_830B_PMU1015	Diversispora varaderana	Canada	Québec	Îles-de-la-Madeleine	Y. Dalpé	2000-08-22	in vivo
PS23	SASK_50_PMU1217	Diversispora varaderana		Canada	Saskatchewan	C. Hamel	2007	in vivo
PS23	3086_1170D_PMU1521	Diversispora varaderana	Canada	Ontario	Georgian Bay	Y. Dalpé	1989-08-29	in vivo
PS23	CW0016_4015A_PMU1630	Diversispora varaderana	United Kingdom	Scotland	Killin	C. Walker	2010-09-06	in vivo	From Att.1630-9(6)
PS24	4621_1194A_PMU851	Diversispora aestuarii	Canada	Prince Edward Island		Y. Dalpé	2000-08-31	in vivo
PS24	4403_745C_PMU1202	Diversispora aestuarii	Canada	Québec	Îles-de-la-Madeleine	Y. Dalpé	2000-08-22	in vivo
PS24	4485_952D_PMU1485	Diversispora aestuarii	Canada	Québec	Îles-de-la-Madeleine	Y. Dalpé	2000-08-24	in vivo
PS25	BEG_47_1140C_PMU1145	Diversispora epigaea	USA	Oregon	Benton	S. Berch	1976	in vivo
PS25	FS16_2427A_PMU1525	Diversispora epigaea	Canada	Québec	Outaouais	F. Stefani	2018-09-27	in vivo
PS26	Blasz_11_2271A_PMU1020	Diversispora jakucsiae	Hungary	Bács-Kisku	Bugac Puszta	J. Błaszkowski		in vivo
PS27	Blasz_14_2274A_PMU1135	Diversispora arenaria				J. Błaszkowski		in vivo
PS28	4381_68A_PMU487	Diversispora celata	Canada	Québec	Îles-de-la-Madeleine	Y. Dalpé	2000-08-21	in vivo
PS28	SC2_PMU1107	Diversispora celata				Santos Carballar		in vivo
PS29	AZ414A_356A_PMU529	Diversispora eburnea	USA	Arizona		J. Stutz	1997-10-28	in vivo
PS29	FS_12_2334B_PMU1384	Diversispora eburnea	Canada	Québec	Outaouais	F. Stefani	2017-08-28	in vivo
PS30	W246_28_9A_PMU444	Diversispora spurca	USA	Arizona	Tucson	M. Pfeiffer		in vivo
PS30	Algerie_2_1072C_PMU1392	Diversispora spurca	Algeria	Wilaya de Medea	Boughzoule	K. Bencherif	2013-01-15	in vivo
PS31	4096_1078A_PMU755	Diversispora sabulosa	Canada	Québec	Sept-Îles	Y. Dalpé	1990-07-31	in vivo
PS31	4464_4468_2006C_PMU1346	Diversispora sabulosa	Canada	Québec	Îles-de-la-Madeleine	Y. Dalpé	2000-08-24	in vivo
PS32	BF_TM_1197A_PMU845	Acaulospora morrowiae	Burkina Faso	Moogo		K. Sanon		in vivo
PS32	CR315B_2019A_PMU993	Acaulospora morrowiae	Costa Rica	Siete Colinas de San Vito		L. Aldrich-Wolfe	2002-02-06	in vivo
PS33	woodslee_203A_PMU407	Gigaspora rosea	Canada	Ontario	Harrow		2006-06-01	in vivo
PS33	194757_703A_PMU461	Gigaspora rosea	USA	California		J. A. Menge	1986-02-06	in vivo
PS33	4752_496A_PMU506	Gigaspora rosea	Canada	Ontario	Forêt Larose	Y. Dalpé	2008-08-06	in vivo
PS33	BEG_9_770A_PMU590	Gigaspora rosea	USA			T. Woods		in vivo
PS33	4511_973A_PMU694	Gigaspora rosea	Canada	Québec	Îles-de-la-Madeleine	Y. Dalpé	2000-08-25	in vivo
PS33	CU131_1018C_PMU1155	Gigaspora rosea	Cuba			R. Herrera	1996-05-03	in vivo
PS33	CW0011_4010A_PMU1625	Gigaspora rosea	USA	North Carolina	Goldsboro	D. Watson	2003-04-14	in vivo	From Att.1282-12(11)
PS34	BEG_35_2003A_PMU640	Dentiscutata heterogama	USA			J. C. Dodd		in vivo
PS34	CL157_2013B_PMU1117	Dentiscutata heterogama	Colombia			J. Quintero	2001-09-10	in vivo
PS35	4385_PMU172	Cetraspora gilmorei	Canada	Québec	Îles-de-la-Madeleine	Y. Dalpé	2000-08-22	in vivo
PS35	4397_453A_PMU501	Cetraspora gilmorei	Canada	Québec	Îles-de-la-Madeleine	Y. Dalpé	2000-08-22	in vivo
PS35	4436_787A_PMU605	Cetraspora gilmorei	Canada	Québec	Îles-de-la-Madeleine	Y. Dalpé	2000-08-23	in vivo
PS35	4430_2047A_PMU651	Cetraspora gilmorei	Canada	Québec	Îles-de-la-Madeleine	Y. Dalpé	2000-08-23	in vivo
PS35	4419_860D_PMU1065	Cetraspora gilmorei	Canada	Québec	Îles-de-la-Madeleine	Y. Dalpé	2000-08-22	in vivo
PS35	4414_1105C_PMU1080	Cetraspora gilmorei	Canada	Québec	Îles-de-la-Madeleine	Y. Dalpé	2000-08-22	in vivo
PS35	4398_831C_PMU1193	Cetraspora gilmorei	Canada	Québec	Îles-de-la-Madeleine	Y. Dalpé	2000-08-22	in vivo
PS35	CW0008_4007A_PMU1613	Cetraspora gilmorei	USA	Oregon	South Beach State Park	D. Bouchard	1993-09-02	in vivo	From Att.590-17(16)
PS36	W260_5_933C_PMU1203	Paraglomus brasilianum	Brazil	Goiás	Planaltina	J. Spain		in vivo
PS36	5274_2288B_PMU1306	Paraglomus brasilianum	Canada	Québec	Outaouais	Y. Dalpé	2016-10-23	in vivo
PS36	W960_3_902C_PMU1393	Paraglomus brasilianum	United Kingdom	Hampshire	Lymington	C. Walker	1998-04-02	in vivo
PS36	W960_3_902A_PMU1435	Paraglomus brasilianum	United Kingdom	Hampshire	Lymington	C. Walker	1998-04-02	in vivo
PS36	BR105_2435A_PMU1464	Paraglomus brasilianum	Brazil	Planaltina-DF		J. Spain	1992-06-18	in vivo
PS37	5088_2360A_PMU1319	Paraglomus sp.	Canada	Québec	Natashquan	Y. Dalpé	2015-09-08	in vivo
PS37	4423_1159D_PMU1569	Paraglomus sp.	Canada	Québec	Îles-de-la-Madeleine	Y. Dalpé	2000-08-23	in vivo
PS38	JA116_IV2012B_PMU1100	Ambispora callosa	Japan			T. Oba	2005-08-29	in vivo
PS38	MAFF520057_2499A_PMU1582	Ambispora callosa	Japan	Kagoshima		M. Saito	1993-10	in vivo
PS38	MAFF520084_2504A_PMU1584	Ambispora callosa	Japan	Hokkaidō		M. Saito	1993-10	in vivo
PS39	MAFF520090_2501A_PMU1583	Ambispora leptoticha	Japan	Nagano		T. Kojima	2007-10	in vivo
PS39	ON205A_PMU1635_3	Ambispora leptoticha	Canada	Ontario		J. Klironomos	2004-03-08	in vivo
The level of genetic polymorphism observed between these two cultures is extremely low for ATP, RPB1, GLML, and p45 rDNA, reflecting intraspecific diversity due to incomplete lineage sorting rather than indicating distinct phylogenetic species.

## Sheet: Table S4 (Fig. S2)
Table S4. Summary of genealogical concordance for phylogenetic species recognition (GCPSR) among the 143 AM fungal cultures analyzed for Figure 4A, Figure 5 and Figure S2. For each gene (Glomalin, H⁺-ATPase, RPB1), monophyly is indicated based on Bayesian phylogenetic analyses (Figure S2). Entries labeled Monophyletic (bold) indicate strong node support (posterior probability, PP > 0.95), while e…
Cultures	Glomalin	H⁺-ATPase	RPB1	Glomalin / H⁺-ATPase/RPB1	Phylogenetic species
2973_IVT45A_PMU22, 4375_IVT88B_PMU67, 4086_IVT68A_PMU85, 212939_IVT38A_PMU95, 3628_IVT65A_PMU128, 4374_IVT87A_PMU151, 4369_IVT81A_PMU249, G_walkeri_IVT132A_PMU540, 2285_617B_PMU966, 3029_660C_PMU1140, 5074_2353A_PMU1227	Monophyletic	Monophyletic	Monophyletic	Monophyletic	⏵PS01
CC4_4A_IVT7A_PMU24, 4375_IVT88A_PMU25, T3_IVT34A_PMU51, 4341_IVT72A_PMU55, SD_1_IVT29A_PMU60, 4348_IVT77A_PMU73, 4569_1185B_PMU1002, 4292_708C_PMU1105, 4674_1184D_PMU1454	Monophyletic	Monophyletic	Monophyletic	Monophyletic	⏵PS02
ECU32_IVT8A_PMU152, 3628_206A_PMU340	Monophyletic	Monophyletic	Monophyletic	Monophyletic	⏵PS03
1399_IVT43A_PMU74, 212607_IVT70A_PMU230	Monophyletic	Monophyletic	Monophyletic	Monophyletic	⏵PS04
KS906_3_IVT22A_PMU23, FL208_IVT9A_PMU458	Monophyletic	Monophyletic	Monophyletic	Monophyletic	⏵PS05
SD5_IVT32	Singleton	Singleton	Singleton	Singleton	⏵PS06
JS_1_IVT19A_PMU83, WV579B_765A_PMU594, 4835_562B_PMU976, WV579_765B_PMU977	Monophyletic	Monophyletic	Monophyletic	Monophyletic	⏵PS07
4351_1077A_PMU754, C10660_2264B_PMU1522	Monophyletic	Monophyletic	Monophyletic	Monophyletic	⏵PS08
4412_PMU348, 4392_1156C_PMU1141	Monophyletic	Monophyletic	Monophyletic	Monophyletic	⏵PS09
3647_963E_PMU1550, 5274_PMU1557	Monophyletic	Monophyletic	Monophyletic	Monophyletic	⏵PS10
4406_PMU318, 5089_2351A_PMU1224_O1	Monophyletic	Monophyletic	Singleton	Monophyletic	⏵PS11
2101_IVT46_PMU65, 4384_Ivit98_PMU146, 4415_1174B_PMU1005, 4431_805C_PMU1120, 4420_683B_PMU1128, 4417_1160C_PMU1132, 4487_957C_PMU1220, 5103_2445A_PMU1419, 5096_2452A_PMU1438	Monophyletic	Monophyletic	Unsupported clade	Monophyletic	⏵PS12
4419_1047A_PMU733, , 4036_906B_PMU1026, , 4650_4654_2007C_PMU1177, , 4411_1096D_PMU1329	Monophyletic	Monophyletic	Unsupported clade	Monophyletic	⏵PS13
4433_785B_PMU1004, SASK_26_2406A_PMU1240, 5105_2444A_PMU1413, 5095_2442A_PMU1417, CW0020_4019A_PMU1631	Monophyletic	Monophyletic	Monophyletic	Monophyletic	⏵PS14
3890_27A_PMU80, 3502_PMU180, 2252_723A_PMU242, 198394_123A_PMU306, 2101_50A_PMU314, FEC_30_219A_PMU394, 4344_3_272A_PMU398, W32_9_13A_PMU448, C2_PMU483, CW0013_4012A_PMU1623, CHB1, CHB3, CHB4	Monophyletic	Monophyletic	Monophyletic	Monophyletic	⏵PS15
W111_12_886A_PMU402, W143_5_12A_PMU405, W699_21_3A_PMU408, Algerie_2_1072A_PMU974	Monophyletic	Monophyletic	Monophyletic	Monophyletic	⏵PS16
W681_7_10A_PMU518, BG_A3_PMU738, FEC25_1line3_2067B_PMU1185	Monophyletic	Monophyletic	Monophyletic	Monophyletic	⏵PS17
VDHK150B_21A_PMU81, CW0030_822A_PMU498	Monophyletic	Monophyletic	Monophyletic	Monophyletic	⏵PS18
MD215_360A_PMU514, W375_18_642E_PMU1605, CW0002_4001A_PMU1614, CW0029_4028A_PMU1618	Monophyletic	Monophyletic	Monophyletic	Monophyletic	⏵PS19
C4_PMU484, 5070_5024A_PMU960	Monophyletic	Monophyletic	Monophyletic	Monophyletic	⏵PS20
4404_2057A_PMU652, FS_9_2328B_PMU138	Monophyletic	Monophyletic	Monophyletic	Monophyletic	⏵PS21
Blasz_17_2277A_PMU1197, SO43BL_PMU1218	Monophyletic	Monophyletic	Monophyletic	Monophyletic	⏵PS22
4450_536A_PMU513, 4510_972A_PMU692, 4606_4610_1093A_PMU762, 4394_1010A_PMU903, 4393_830B_PMU1015, SASK_50_PMU1217, 3086_1170D_PMU1521, CW0016_4015A_PMU1630	Monophyletic	Monophyletic	Monophyletic	Monophyletic	⏵PS23
4621_1194A_PMU851, 4403_745C_PMU1202, 4485_952D_PMU1485	Monophyletic	Monophyletic	Monophyletic	Monophyletic	⏵PS24
BEG_47_1140C_PMU1145, FS16_2427A_PMU1525	Monophyletic	Monophyletic	Monophyletic	Monophyletic	⏵PS25
Blasz_11_2271A_PMU1020	Singleton	Singleton	Singleton	Singleton	⏵PS26
Blasz_14_2274A_PMU1135	Singleton	Singleton	Singleton	Singleton	⏵PS27
4381_68A_PMU487, SC2_PMU1107	Monophyletic	Monophyletic	Monophyletic	Monophyletic	⏵PS28
AZ414A_356A_PMU529, FS_12_2334B_PMU1384	Monophyletic	Monophyletic	Monophyletic	Monophyletic	⏵PS29
W246_28_9A_PMU444, Algerie_2_1072C_PMU1392	Monophyletic	Singleton	Singleton	Monophyletic	⏵PS30
4096_1078A_PMU755, 4464_4468_2006C_PMU1346	Monophyletic	Monophyletic	Monophyletic	Monophyletic	⏵PS31
BF_TM_1197A_PMU845, CR315B_2019A_PMU993	Monophyletic	Monophyletic	Monophyletic	Monophyletic	⏵PS32
woodslee_203A_PMU407, 194757_703A_PMU461, 4752_496A_PMU506, BEG_9_770A_PMU590, 4511_973A_PMU694, CU131_1018C_PMU1155, CW0011_4010A_PMU1625	Monophyletic	Monophyletic	Monophyletic	Monophyletic	⏵PS33
BEG_35_2003A_PMU640, CL157_2013B_PMU1117	Monophyletic	Monophyletic	Monophyletic	Monophyletic	⏵PS34
4385_PMU172, 4397_453A_PMU501, 4436_787A_PMU605, 4430_2047A_PMU651, 4419_860D_PMU1065, 4414_1105C_PMU1080, 4398_831C_PMU1193, CW0008_4007A_PMU1613	Monophyletic	Monophyletic	Monophyletic	Monophyletic	⏵PS35
W260_5_933C_PMU1203, 5274_2288B_PMU1306, W960_3_902C_PMU1393, W960_3_902A_PMU1435, BR105_2435A_PMU1464	Monophyletic	Monophyletic	Mixed with P37	Monophyletic	⏵PS36
5088_2360A_PMU1319, 4423_1159D_PMU1569	Monophyletic	Monophyletic	Monophyletic	Monophyletic	⏵PS37
JA116_IV2012B_PMU1100, MAFF520057_2499A_PMU1582, MAFF520084_2504A_PMU1584	Monophyletic	Mixed with PS39	Monophyletic	Monophyletic	⏵PS38
MAFF520090_2501A_PMU1583, ON205A_PMU1635_3	Monophyletic	Monophyletic	Monophyletic	Monophyletic	⏵PS39

## Sheet: Table S5 BLAST results
Table S5 Top five BLAST hits from NCBI GenBank for each culture based on the protein-coding genes H⁺-ATPase, glomalin, and RPB1.
Culture_ID	Phylogenetic species	Subject Sequence ID	E-value	Query Coverage (% Subject)	Query Length	Subject Length	Alignment Length	Percent Identity	Taxonomy ID	Scientific Name	Gene
212939_IVT38A_PMU95_Rves	PS01	gi|1988244671|gb|MW381095.1|	0	95	903	859	859	100	588596	Rhizophagus irregularis	H⁺-ATPase
212939_IVT38A_PMU95_Rves	PS01	gi|1988244669|gb|MW381094.1|	0	95	903	859	859	99.88	588596	Rhizophagus irregularis	H⁺-ATPase
212939_IVT38A_PMU95_Rves	PS01	gi|1988244661|gb|MW381090.1|	0	95	903	859	859	99.88	588596	Rhizophagus irregularis	H⁺-ATPase
212939_IVT38A_PMU95_Rves	PS01	gi|1988244683|gb|MW381101.1|	0	95	903	859	859	99.30	588596	Rhizophagus irregularis	H⁺-ATPase
212939_IVT38A_PMU95_Rves	PS01	gi|2749825988|ref|XM_025323130.2|	0	100	903	3538	903	97.90	588596	Rhizophagus irregularis	H⁺-ATPase
2285_617B_PMU966_Rves	PS01	gi|1988244661|gb|MW381090.1|	0	97	694	859	676	99.70	588596	Rhizophagus irregularis	H⁺-ATPase
2285_617B_PMU966_Rves	PS01	gi|1988244671|gb|MW381095.1|	0	97	694	859	676	99.56	588596	Rhizophagus irregularis	H⁺-ATPase
2285_617B_PMU966_Rves	PS01	gi|1988244669|gb|MW381094.1|	0	97	694	859	676	99.41	588596	Rhizophagus irregularis	H⁺-ATPase
2285_617B_PMU966_Rves	PS01	gi|1988244681|gb|MW381100.1|	0	97	694	859	676	98.82	588596	Rhizophagus irregularis	H⁺-ATPase
2285_617B_PMU966_Rves	PS01	gi|1988244683|gb|MW381101.1|	0	97	694	859	676	98.67	588596	Rhizophagus irregularis	H⁺-ATPase
2973_IVT45A_PMU22_Rves	PS01	gi|1988244661|gb|MW381090.1|	0	99	871	859	859	100	588596	Rhizophagus irregularis	H⁺-ATPase
2973_IVT45A_PMU22_Rves	PS01	gi|1988244671|gb|MW381095.1|	0	99	871	859	859	99.88	588596	Rhizophagus irregularis	H⁺-ATPase
2973_IVT45A_PMU22_Rves	PS01	gi|1988244669|gb|MW381094.1|	0	99	871	859	859	99.77	588596	Rhizophagus irregularis	H⁺-ATPase
2973_IVT45A_PMU22_Rves	PS01	gi|1988244683|gb|MW381101.1|	0	99	871	859	859	99.19	588596	Rhizophagus irregularis	H⁺-ATPase
2973_IVT45A_PMU22_Rves	PS01	gi|1988244681|gb|MW381100.1|	0	99	871	859	859	99.19	588596	Rhizophagus irregularis	H⁺-ATPase
3029_660C_PMU1140_Rves	PS01	gi|1988244677|gb|MW381098.1|	0	100	845	859	845	99.76	588596	Rhizophagus irregularis	H⁺-ATPase
3029_660C_PMU1140_Rves	PS01	gi|1988244691|gb|MW381105.1|	0	100	845	859	845	99.53	588596	Rhizophagus irregularis	H⁺-ATPase
3029_660C_PMU1140_Rves	PS01	gi|1988244693|gb|MW381106.1|	0	100	845	859	845	99.41	588596	Rhizophagus irregularis	H⁺-ATPase
3029_660C_PMU1140_Rves	PS01	gi|1988244675|gb|MW381097.1|	0	100	845	859	845	99.41	588596	Rhizophagus irregularis	H⁺-ATPase
3029_660C_PMU1140_Rves	PS01	gi|1988244683|gb|MW381101.1|	0	100	845	859	845	99.29	588596	Rhizophagus irregularis	H⁺-ATPase
3628_IVT65A_PMU128_Rves	PS01	gi|1988244681|gb|MW381100.1|	0	95	903	859	859	100	588596	Rhizophagus irregularis	H⁺-ATPase
3628_IVT65A_PMU128_Rves	PS01	gi|1988244683|gb|MW381101.1|	0	95	903	859	859	99.77	588596	Rhizophagus irregularis	H⁺-ATPase
3628_IVT65A_PMU128_Rves	PS01	gi|1988244691|gb|MW381105.1|	0	95	903	859	859	99.77	588596	Rhizophagus irregularis	H⁺-ATPase
3628_IVT65A_PMU128_Rves	PS01	gi|1988244693|gb|MW381106.1|	0	95	903	859	859	99.65	588596	Rhizophagus irregularis	H⁺-ATPase
3628_IVT65A_PMU128_Rves	PS01	gi|2749825988|ref|XM_025323130.2|	0	100	903	3538	903	98.12	588596	Rhizophagus irregularis	H⁺-ATPase
4086_IVT68A_PMU85_Rves	PS01	gi|1988244693|gb|MW381106.1|	0	95	903	859	859	100	588596	Rhizophagus irregularis	H⁺-ATPase
4086_IVT68A_PMU85_Rves	PS01	gi|1988244683|gb|MW381101.1|	0	95	903	859	859	99.88	588596	Rhizophagus irregularis	H⁺-ATPase
4086_IVT68A_PMU85_Rves	PS01	gi|1988244691|gb|MW381105.1|	0	95	903	859	859	99.88	588596	Rhizophagus irregularis	H⁺-ATPase
4086_IVT68A_PMU85_Rves	PS01	gi|1988244681|gb|MW381100.1|	0	95	903	859	859	99.65	588596	Rhizophagus irregularis	H⁺-ATPase
4086_IVT68A_PMU85_Rves	PS01	gi|2749825988|ref|XM_025323130.2|	0	100	903	3538	903	98.01	588596	Rhizophagus irregularis	H⁺-ATPase
4369_IVT81A_PMU249_Rves	PS01	gi|1988244657|gb|MW381088.1|	0	95	903	859	859	100	588596	Rhizophagus irregularis	H⁺-ATPase
4369_IVT81A_PMU249_Rves	PS01	gi|1988244691|gb|MW381105.1|	0	95	903	859	859	99.07	588596	Rhizophagus irregularis	H⁺-ATPase
4369_IVT81A_PMU249_Rves	PS01	gi|1988244677|gb|MW381098.1|	0	95	903	859	859	98.95	588596	Rhizophagus irregularis	H⁺-ATPase
4369_IVT81A_PMU249_Rves	PS01	gi|1988244673|gb|MW381096.1|	0	95	903	859	859	98.95	588596	Rhizophagus irregularis	H⁺-ATPase
4369_IVT81A_PMU249_Rves	PS01	gi|2749825988|ref|XM_025323130.2|	0	100	903	3538	903	97.79	588596	Rhizophagus irregularis	H⁺-ATPase
4374_IVT87A_PMU151_Rves	PS01	gi|1988244675|gb|MW381097.1|	0	95	903	859	859	100	588596	Rhizophagus irregularis	H⁺-ATPase
4374_IVT87A_PMU151_Rves	PS01	gi|1988244677|gb|MW381098.1|	0	95	903	859	859	99.53	588596	Rhizophagus irregularis	H⁺-ATPase
4374_IVT87A_PMU151_Rves	PS01	gi|1988244681|gb|MW381100.1|	0	95	903	859	859	99.42	588596	Rhizophagus irregularis	H⁺-ATPase
4374_IVT87A_PMU151_Rves	PS01	gi|1988244691|gb|MW381105.1|	0	95	903	859	859	99.42	588596	Rhizophagus irregularis	H⁺-ATPase
4374_IVT87A_PMU151_Rves	PS01	gi|2749825988|ref|XM_025323130.2|	0	100	903	3538	903	98.01	588596	Rhizophagus irregularis	H⁺-ATPase
4375_IVT88B_PMU67_Rves	PS01	gi|1988244683|gb|MW381101.1|	0	95	903	859	859	100	588596	Rhizophagus irregularis	H⁺-ATPase
4375_IVT88B_PMU67_Rves	PS01	gi|1988244693|gb|MW381106.1|	0	95	903	859	859	99.88	588596	Rhizophagus irregularis	H⁺-ATPase
4375_IVT88B_PMU67_Rves	PS01	gi|1988244681|gb|MW381100.1|	0	95	903	859	859	99.77	588596	Rhizophagus irregularis	H⁺-ATPase
4375_IVT88B_PMU67_Rves	PS01	gi|1988244691|gb|MW381105.1|	0	95	903	859	859	99.77	588596	Rhizophagus irregularis	H⁺-ATPase
4375_IVT88B_PMU67_Rves	PS01	gi|2749825988|ref|XM_025323130.2|	0	100	903	3538	903	98.12	588596	Rhizophagus irregularis	H⁺-ATPase
5074_2353A_PMU1227_Rves	PS01	gi|1988244661|gb|MW381090.1|	0	95	903	859	859	100	588596	Rhizophagus irregularis	H⁺-ATPase
5074_2353A_PMU1227_Rves	PS01	gi|1988244671|gb|MW381095.1|	0	95	903	859	859	99.88	588596	Rhizophagus irregularis	H⁺-ATPase
5074_2353A_PMU1227_Rves	PS01	gi|1988244669|gb|MW381094.1|	0	95	903	859	859	99.77	588596	Rhizophagus irregularis	H⁺-ATPase
5074_2353A_PMU1227_Rves	PS01	gi|1988244683|gb|MW381101.1|	0	95	903	859	859	99.19	588596	Rhizophagus irregularis	H⁺-ATPase
5074_2353A_PMU1227_Rves	PS01	gi|2749825988|ref|XM_025323130.2|	0	100	903	3538	903	97.79	588596	Rhizophagus irregularis	H⁺-ATPase
Gwalkeri_IVT132A_PMU540_Rves	PS01	gi|1988244659|gb|MW381089.1|	0	95	903	859	859	100	588596	Rhizophagus irregularis	H⁺-ATPase
Gwalkeri_IVT132A_PMU540_Rves	PS01	gi|1988244673|gb|MW381096.1|	0	95	903	859	859	99.42	588596	Rhizophagus irregularis	H⁺-ATPase
Gwalkeri_IVT132A_PMU540_Rves	PS01	gi|1988244691|gb|MW381105.1|	0	95	903	859	859	99.30	588596	Rhizophagus irregularis	H⁺-ATPase
Gwalkeri_IVT132A_PMU540_Rves	PS01	gi|1988244683|gb|MW381101.1|	0	95	903	859	859	99.19	588596	Rhizophagus irregularis	H⁺-ATPase
Gwalkeri_IVT132A_PMU540_Rves	PS01	gi|2749825988|ref|XM_025323130.2|	0	100	903	3538	903	98.45	588596	Rhizophagus irregularis	H⁺-ATPase
4292_708C_PMU1105_Rirr	PS02	gi|2749825988|ref|XM_025323130.2|	0	100	903	3538	903	100	588596	Rhizophagus irregularis	H⁺-ATPase
4292_708C_PMU1105_Rirr	PS02	gi|1002004062|gb|KU128836.1|	0	96	903	1538	871	100	588596	Rhizophagus irregularis	H⁺-ATPase
4292_708C_PMU1105_Rirr	PS02	gi|1002004035|gb|KU128823.1|	0	96	903	1538	871	100	588596	Rhizophagus irregularis	H⁺-ATPase
4292_708C_PMU1105_Rirr	PS02	gi|1002004088|gb|KU128849.1|	0	96	903	1538	871	99.89	588596	Rhizophagus irregularis	H⁺-ATPase
4292_708C_PMU1105_Rirr	PS02	gi|1002004084|gb|KU128847.1|	0	96	903	1538	871	99.77	588596	Rhizophagus irregularis	H⁺-ATPase
4341_IVT72A_PMU55_Rirr	PS02	gi|2749825988|ref|XM_025323130.2|	0	100	903	3538	903	100	588596	Rhizophagus irregularis	H⁺-ATPase
4341_IVT72A_PMU55_Rirr	PS02	gi|1002004062|gb|KU128836.1|	0	96	903	1538	871	100	588596	Rhizophagus irregularis	H⁺-ATPase
4341_IVT72A_PMU55_Rirr	PS02	gi|1002004035|gb|KU128823.1|	0	96	903	1538	871	100	588596	Rhizophagus irregularis	H⁺-ATPase
4341_IVT72A_PMU55_Rirr	PS02	gi|1002004088|gb|KU128849.1|	0	96	903	1538	871	99.89	588596	Rhizophagus irregularis	H⁺-ATPase
4341_IVT72A_PMU55_Rirr	PS02	gi|1002004084|gb|KU128847.1|	0	96	903	1538	871	99.77	588596	Rhizophagus irregularis	H⁺-ATPase
4348_IVT77A_PMU73_Rirr	PS02	gi|1002004062|gb|KU128836.1|	0	100	871	1538	871	100	588596	Rhizophagus irregularis	H⁺-ATPase
4348_IVT77A_PMU73_Rirr	PS02	gi|1002004035|gb|KU128823.1|	0	100	871	1538	871	100	588596	Rhizophagus irregularis	H⁺-ATPase
4348_IVT77A_PMU73_Rirr	PS02	gi|2749825988|ref|XM_025323130.2|	0	100	871	3538	871	100	588596	Rhizophagus irregularis	H⁺-ATPase
4348_IVT77A_PMU73_Rirr	PS02	gi|1002004088|gb|KU128849.1|	0	100	871	1538	871	99.89	588596	Rhizophagus irregularis	H⁺-ATPase
4348_IVT77A_PMU73_Rirr	PS02	gi|1002004084|gb|KU128847.1|	0	100	871	1538	871	99.77	588596	Rhizophagus irregularis	H⁺-ATPase
4375_IVT88A_PMU25_Rirr	PS02	gi|1002004062|gb|KU128836.1|	0	100	871	1538	871	100	588596	Rhizophagus irregularis	H⁺-ATPase
4375_IVT88A_PMU25_Rirr	PS02	gi|1002004035|gb|KU128823.1|	0	100	871	1538	871	100	588596	Rhizophagus irregularis	H⁺-ATPase
4375_IVT88A_PMU25_Rirr	PS02	gi|2749825988|ref|XM_025323130.2|	0	100	871	3538	871	100	588596	Rhizophagus irregularis	H⁺-ATPase
4375_IVT88A_PMU25_Rirr	PS02	gi|1002004088|gb|KU128849.1|	0	100	871	1538	871	99.89	588596	Rhizophagus irregularis	H⁺-ATPase
4375_IVT88A_PMU25_Rirr	PS02	gi|1002004084|gb|KU128847.1|	0	100	871	1538	871	99.77	588596	Rhizophagus irregularis	H⁺-ATPase
4569_1185B_PMU1002_Rirr	PS02	gi|2749825988|ref|XM_025323130.2|	0	100	903	3538	903	100	588596	Rhizophagus irregularis	H⁺-ATPase
4569_1185B_PMU1002_Rirr	PS02	gi|1002004062|gb|KU128836.1|	0	96	903	1538	871	100	588596	Rhizophagus irregularis	H⁺-ATPase
4569_1185B_PMU1002_Rirr	PS02	gi|1002004035|gb|KU128823.1|	0	96	903	1538	871	100	588596	Rhizophagus irregularis	H⁺-ATPase
4569_1185B_PMU1002_Rirr	PS02	gi|1002004088|gb|KU128849.1|	0	96	903	1538	871	99.89	588596	Rhizophagus irregularis	H⁺-ATPase
4569_1185B_PMU1002_Rirr	PS02	gi|1002004084|gb|KU128847.1|	0	96	903	1538	871	99.77	588596	Rhizophagus irregularis	H⁺-ATPase
4674_1184D_PMU1454_Rirr	PS02	gi|2749825988|ref|XM_025323130.2|	0	100	731	3538	731	100	588596	Rhizophagus irregularis	H⁺-ATPase
4674_1184D_PMU1454_Rirr	PS02	gi|1002004062|gb|KU128836.1|	0	96	731	1538	699	100	588596	Rhizophagus irregularis	H⁺-ATPase
4674_1184D_PMU1454_Rirr	PS02	gi|32816028|gb|AY326328.1|	0	97	731	715	708	99.86	4876	Rhizophagus intraradices	H⁺-ATPase
4674_1184D_PMU1454_Rirr	PS02	gi|32816024|gb|AY326326.1|	0	97	731	715	708	99.86	4876	Rhizophagus intraradices	H⁺-ATPase
4674_1184D_PMU1454_Rirr	PS02	gi|32816030|gb|AY326329.1|	0	97	731	715	708	99.58	4876	Rhizophagus intraradices	H⁺-ATPase
CC44A_IVT7A_PMU24_Rirr	PS02	gi|1002004047|gb|KU128829.1|	0	100	871	1538	871	100	588596	Rhizophagus irregularis	H⁺-ATPase
CC44A_IVT7A_PMU24_Rirr	PS02	gi|1002004043|gb|KU128827.1|	0	100	871	1538	871	100	588596	Rhizophagus irregularis	H⁺-ATPase
CC44A_IVT7A_PMU24_Rirr	PS02	gi|1002004084|gb|KU128847.1|	0	100	871	1538	871	99.77	588596	Rhizophagus irregularis	H⁺-ATPase
CC44A_IVT7A_PMU24_Rirr	PS02	gi|1002004062|gb|KU128836.1|	0	100	871	1538	871	99.77	588596	Rhizophagus irregularis	H⁺-ATPase
CC44A_IVT7A_PMU24_Rirr	PS02	gi|1002004035|gb|KU128823.1|	0	100	871	1538	871	99.77	588596	Rhizophagus irregularis	H⁺-ATPase
SD1_IVT29A_PMU60_Rirr	PS02	gi|1002004056|gb|KU128833.1|	0	96	903	1538	871	100	1803374	Rhizophagus sp. MUCL 43196	H⁺-ATPase
SD1_IVT29A_PMU60_Rirr	PS02	gi|1988244575|gb|MW381047.1|	0	95	903	859	859	100	588596	Rhizophagus irregularis	H⁺-ATPase
SD1_IVT29A_PMU60_Rirr	PS02	gi|1988244573|gb|MW381046.1|	0	95	903	859	859	99.77	588596	Rhizophagus irregularis	H⁺-ATPase
SD1_IVT29A_PMU60_Rirr	PS02	gi|1002004084|gb|KU128847.1|	0	96	903	1538	871	99.20	588596	Rhizophagus irregularis	H⁺-ATPase
SD1_IVT29A_PMU60_Rirr	PS02	gi|2749825988|ref|XM_025323130.2|	0	100	903	3538	903	98.89	588596	Rhizophagus irregularis	H⁺-ATPase
T3IVT34A_PMU51_Rirr	PS02	gi|1002004084|gb|KU128847.1|	0	100	871	1538	871	100	588596	Rhizophagus irregularis	H⁺-ATPase
T3IVT34A_PMU51_Rirr	PS02	gi|1002004086|gb|KU128848.1|	0	100	871	1538	871	100	588596	Rhizophagus irregularis	H⁺-ATPase
T3IVT34A_PMU51_Rirr	PS02	gi|1002004050|gb|KU128830.1|	0	100	871	1538	871	100	588596	Rhizophagus irregularis	H⁺-ATPase
T3IVT34A_PMU51_Rirr	PS02	gi|1002004088|gb|KU128849.1|	0	100	871	1538	871	99.89	588596	Rhizophagus irregularis	H⁺-ATPase
T3IVT34A_PMU51_Rirr	PS02	gi|1002004082|gb|KU128846.1|	0	100	871	1538	871	99.89	588596	Rhizophagus irregularis	H⁺-ATPase
3628_206A_PMU340_Rsil	PS03	gi|1988244569|gb|MW381044.1|	0	95	903	859	859	100	588596	Rhizophagus irregularis	H⁺-ATPase
3628_206A_PMU340_Rsil	PS03	gi|1002004084|gb|KU128847.1|	0	96	903	1538	866	95.96	588596	Rhizophagus irregularis	H⁺-ATPase
3628_206A_PMU340_Rsil	PS03	gi|1002004086|gb|KU128848.1|	0	96	903	1538	866	95.96	588596	Rhizophagus irregularis	H⁺-ATPase
3628_206A_PMU340_Rsil	PS03	gi|1002004056|gb|KU128833.1|	0	96	903	1538	865	95.95	1803374	Rhizophagus sp. MUCL 43196	H⁺-ATPase
3628_206A_PMU340_Rsil	PS03	gi|2749825988|ref|XM_025323130.2|	0	100	903	3538	904	95.47	588596	Rhizophagus irregularis	H⁺-ATPase
ECU32_IVT8A_PMU152_Rsil	PS03	gi|1988244569|gb|MW381044.1|	0	95	903	859	859	99.65	588596	Rhizophagus irregularis	H⁺-ATPase
ECU32_IVT8A_PMU152_Rsil	PS03	gi|1002004088|gb|KU128849.1|	0	96	903	1538	872	95.76	588596	Rhizophagus irregularis	H⁺-ATPase
ECU32_IVT8A_PMU152_Rsil	PS03	gi|2749825988|ref|XM_025323130.2|	0	100	903	3538	904	95.69	588596	Rhizophagus irregularis	H⁺-ATPase
ECU32_IVT8A_PMU152_Rsil	PS03	gi|1002004084|gb|KU128847.1|	0	96	903	1538	872	95.64	588596	Rhizophagus irregularis	H⁺-ATPase
ECU32_IVT8A_PMU152_Rsil	PS03	gi|1002004062|gb|KU128836.1|	0	96	903	1538	872	95.64	588596	Rhizophagus irregularis	H⁺-ATPase
1399_IVT43A_PMU74_Rsp1	PS04	gi|1988244543|gb|MW381031.1|	0	95	903	859	859	100	588596	Rhizophagus irregularis	H⁺-ATPase
1399_IVT43A_PMU74_Rsp1	PS04	gi|254212290|gb|GQ205032.1|	0	90	903	1468	816	100	758871	Glomus sp. DAOM 212150	H⁺-ATPase
1399_IVT43A_PMU74_Rsp1	PS04	gi|1988244541|gb|MW381030.1|	0	95	903	859	859	99.88	588596	Rhizophagus irregularis	H⁺-ATPase
1399_IVT43A_PMU74_Rsp1	PS04	gi|2749825988|ref|XM_025323130.2|	0	100	903	3538	903	93.58	588596	Rhizophagus irregularis	H⁺-ATPase
1399_IVT43A_PMU74_Rsp1	PS04	gi|1002004062|gb|KU128836.1|	0	96	903	1538	871	93.46	588596	Rhizophagus irregularis	H⁺-ATPase
212607_IVT70A_PMU230_Rsp1	PS04	gi|1988244543|gb|MW381031.1|	0	95	903	859	859	100	588596	Rhizophagus irregularis	H⁺-ATPase
212607_IVT70A_PMU230_Rsp1	PS04	gi|254212290|gb|GQ205032.1|	0	90	903	1468	816	100	758871	Glomus sp. DAOM 212150	H⁺-ATPase
212607_IVT70A_PMU230_Rsp1	PS04	gi|1988244541|gb|MW381030.1|	0	95	903	859	859	99.88	588596	Rhizophagus irregularis	H⁺-ATPase
212607_IVT70A_PMU230_Rsp1	PS04	gi|2749825988|ref|XM_025323130.2|	0	100	903	3538	903	93.58	588596	Rhizophagus irregularis	H⁺-ATPase
212607_IVT70A_PMU230_Rsp1	PS04	gi|1002004062|gb|KU128836.1|	0	96	903	1538	871	93.46	588596	Rhizophagus irregularis	H⁺-ATPase
KS906_IVT22A_PMU23_Rint	PS05	gi|1988244563|gb|MW381041.1|	0	95	903	859	859	100	588596	Rhizophagus irregularis	H⁺-ATPase
KS906_IVT22A_PMU23_Rint	PS05	gi|254733411|gb|GQ303448.1|	0	90	903	1468	816	100	4876	Rhizophagus intraradices	H⁺-ATPase
KS906_IVT22A_PMU23_Rint	PS05	gi|1988244567|gb|MW381043.1|	0	94	903	859	850	96.47	588596	Rhizophagus irregularis	H⁺-ATPase
KS906_IVT22A_PMU23_Rint	PS05	gi|254212280|gb|GQ205027.1|	0	90	903	1468	816	96.32	2650738	Rhizophagus prolifer	H⁺-ATPase
KS906_IVT22A_PMU23_Rint	PS05	gi|2749825988|ref|XM_025323130.2|	0	100	903	3538	903	93.13	588596	Rhizophagus irregularis	H⁺-ATPase
SD-5_115A_PMU471_Rpro_H⁺-ATPase	PS06	gi|1988244567|gb|MW381043.1|	0	98	632	859	617	100	588596	Rhizophagus irregularis	H⁺-ATPase
SD-5_115A_PMU471_Rpro_H⁺-ATPase	PS06	gi|254212280|gb|GQ205027.1|	0	91	632	1468	574	100	2650738	Rhizophagus prolifer	H⁺-ATPase
SD-5_115A_PMU471_Rpro_H⁺-ATPase	PS06	gi|1988244563|gb|MW381041.1|	0	96	632	859	608	96.22	588596	Rhizophagus irregularis	H⁺-ATPase
SD-5_115A_PMU471_Rpro_H⁺-ATPase	PS06	gi|1988244569|gb|MW381044.1|	0	96	632	859	608	94.41	588596	Rhizophagus irregularis	H⁺-ATPase
SD-5_115A_PMU471_Rpro_H⁺-ATPase	PS06	gi|1988244659|gb|MW381089.1|	0	97	632	859	614	94.30	588596	Rhizophagus irregularis	H⁺-ATPase
4835_562B_PMU976_Odia	PS07	gi|1002004092|gb|KU128851.1|	0	96	903	1493	871	100	658196	Glomus cerebriforme	H⁺-ATPase
4835_562B_PMU976_Odia	PS07	gi|1988244531|gb|MW381025.1|	0	95	903	859	859	100	588596	Rhizophagus irregularis	H⁺-ATPase
4835_562B_PMU976_Odia	PS07	gi|1988244533|gb|MW381026.1|	0	95	903	859	859	99.88	588596	Rhizophagus irregularis	H⁺-ATPase
4835_562B_PMU976_Odia	PS07	gi|254212276|gb|GQ205025.1|	0	90	903	1468	816	99.88	658196	Glomus cerebriforme	H⁺-ATPase
4835_562B_PMU976_Odia	PS07	gi|1988244569|gb|MW381044.1|	0	95	903	859	856	91.82	588596	Rhizophagus irregularis	H⁺-ATPase
JS1_IVT19A_PMU83_Odia	PS07	gi|1002004092|gb|KU128851.1|	0	96	903	1493	871	100	658196	Glomus cerebriforme	H⁺-ATPase
JS1_IVT19A_PMU83_Odia	PS07	gi|1988244531|gb|MW381025.1|	0	95	903	859	859	100	588596	Rhizophagus irregularis	H⁺-ATPase
JS1_IVT19A_PMU83_Odia	PS07	gi|1988244533|gb|MW381026.1|	0	95	903	859	859	99.88	588596	Rhizophagus irregularis	H⁺-ATPase
JS1_IVT19A_PMU83_Odia	PS07	gi|254212276|gb|GQ205025.1|	0	90	903	1468	816	99.88	658196	Glomus cerebriforme	H⁺-ATPase
JS1_IVT19A_PMU83_Odia	PS07	gi|1988244569|gb|MW381044.1|	0	95	903	859	856	91.82	588596	Rhizophagus irregularis	H⁺-ATPase
WV579_765A_PMU594_Odia	PS07	gi|1002004092|gb|KU128851.1|	0	96	903	1493	871	100	658196	Glomus cerebriforme	H⁺-ATPase
WV579_765A_PMU594_Odia	PS07	gi|1988244531|gb|MW381025.1|	0	95	903	859	859	100	588596	Rhizophagus irregularis	H⁺-ATPase
WV579_765A_PMU594_Odia	PS07	gi|1988244533|gb|MW381026.1|	0	95	903	859	859	99.88	588596	Rhizophagus irregularis	H⁺-ATPase
WV579_765A_PMU594_Odia	PS07	gi|254212276|gb|GQ205025.1|	0	90	903	1468	816	99.88	658196	Glomus cerebriforme	H⁺-ATPase
WV579_765A_PMU594_Odia	PS07	gi|1988244569|gb|MW381044.1|	0	95	903	859	856	91.82	588596	Rhizophagus irregularis	H⁺-ATPase
WV579_765B_PMU977_Odia	PS07	gi|1988244533|gb|MW381026.1|	0	95	903	859	859	100	588596	Rhizophagus irregularis	H⁺-ATPase
WV579_765B_PMU977_Odia	PS07	gi|1002004092|gb|KU128851.1|	0	96	903	1493	871	99.89	658196	Glomus cerebriforme	H⁺-ATPase
WV579_765B_PMU977_Odia	PS07	gi|1988244531|gb|MW381025.1|	0	95	903	859	859	99.88	588596	Rhizophagus irregularis	H⁺-ATPase
WV579_765B_PMU977_Odia	PS07	gi|254212276|gb|GQ205025.1|	0	90	903	1468	816	99.76	658196	Glomus cerebriforme	H⁺-ATPase
WV579_765B_PMU977_Odia	PS07	gi|1988244569|gb|MW381044.1|	0	95	903	859	857	91.83	588596	Rhizophagus irregularis	H⁺-ATPase
4351_1077A_PMU754_Dbon	PS08	gi|254212276|gb|GQ205025.1|	0	90	903	1468	816	91.05	658196	Glomus cerebriforme	H⁺-ATPase
4351_1077A_PMU754_Dbon	PS08	gi|1988244531|gb|MW381025.1|	0	95	903	859	857	90.67	588596	Rhizophagus irregularis	H⁺-ATPase
4351_1077A_PMU754_Dbon	PS08	gi|1988244533|gb|MW381026.1|	0	95	903	859	857	90.55	588596	Rhizophagus irregularis	H⁺-ATPase
4351_1077A_PMU754_Dbon	PS08	gi|1002004092|gb|KU128851.1|	0	96	903	1493	865	90.52	658196	Glomus cerebriforme	H⁺-ATPase
4351_1077A_PMU754_Dbon	PS08	gi|1988244563|gb|MW381041.1|	0	95	903	859	856	89.95	588596	Rhizophagus irregularis	H⁺-ATPase
C10660_2264B_PMU1522_Dbon	PS08	gi|254212276|gb|GQ205025.1|	0	93	843	1468	785	91.08	658196	Glomus cerebriforme	H⁺-ATPase
C10660_2264B_PMU1522_Dbon	PS08	gi|1988244531|gb|MW381025.1|	0	98	843	859	826	90.80	588596	Rhizophagus irregularis	H⁺-ATPase
C10660_2264B_PMU1522_Dbon	PS08	gi|1988244533|gb|MW381026.1|	0	98	843	859	826	90.68	588596	Rhizophagus irregularis	H⁺-ATPase
C10660_2264B_PMU1522_Dbon	PS08	gi|1002004092|gb|KU128851.1|	0	99	843	1493	834	90.65	658196	Glomus cerebriforme	H⁺-ATPase
C10660_2264B_PMU1522_Dbon	PS08	gi|1988244563|gb|MW381041.1|	0	98	843	859	825	90.06	588596	Rhizophagus irregularis	H⁺-ATPase
4392_1156C_PMU1141_Dduo	PS09	gi|1988244533|gb|MW381026.1|	0	100	758	859	759	90.65	588596	Rhizophagus irregularis	H⁺-ATPase
4392_1156C_PMU1141_Dduo	PS09	gi|1002004092|gb|KU128851.1|	0	100	758	1493	759	90.51	658196	Glomus cerebriforme	H⁺-ATPase
4392_1156C_PMU1141_Dduo	PS09	gi|1988244531|gb|MW381025.1|	0	100	758	859	759	90.51	588596	Rhizophagus irregularis	H⁺-ATPase
4392_1156C_PMU1141_Dduo	PS09	gi|254212276|gb|GQ205025.1|	0	100	758	1468	759	90.51	658196	Glomus cerebriforme	H⁺-ATPase
4392_1156C_PMU1141_Dduo	PS09	gi|1988244567|gb|MW381043.1|	0	100	758	859	758	89.84	588596	Rhizophagus irregularis	H⁺-ATPase
4412_PMU348_Dduo	PS09	gi|1988244533|gb|MW381026.1|	0	95	903	859	856	90.77	588596	Rhizophagus irregularis	H⁺-ATPase
4412_PMU348_Dduo	PS09	gi|1988244531|gb|MW381025.1|	0	95	903	859	856	90.65	588596	Rhizophagus irregularis	H⁺-ATPase
4412_PMU348_Dduo	PS09	gi|1002004092|gb|KU128851.1|	0	96	903	1493	866	90.42	658196	Glomus cerebriforme	H⁺-ATPase
4412_PMU348_Dduo	PS09	gi|1988244529|gb|MW381024.1|	0	95	903	859	855	89.59	588596	Rhizophagus irregularis	H⁺-ATPase
4412_PMU348_Dduo	PS09	gi|2749825988|ref|XM_025323130.2|	0	99	903	3538	901	88.57	588596	Rhizophagus irregularis	H⁺-ATPase
3647_963E_PMU1550_Mlit	PS10	gi|1988244531|gb|MW381025.1|	0	95	903	859	855	89.01	588596	Rhizophagus irregularis	H⁺-ATPase
3647_963E_PMU1550_Mlit	PS10	gi|1002004092|gb|KU128851.1|	0	96	903	1493	871	88.63	658196	Glomus cerebriforme	H⁺-ATPase
3647_963E_PMU1550_Mlit	PS10	gi|1002004084|gb|KU128847.1|	0	96	903	1538	872	88.53	588596	Rhizophagus irregularis	H⁺-ATPase
3647_963E_PMU1550_Mlit	PS10	gi|1002004088|gb|KU128849.1|	0	96	903	1538	872	88.53	588596	Rhizophagus irregularis	H⁺-ATPase
3647_963E_PMU1550_Mlit	PS10	gi|2749825988|ref|XM_025323130.2|	0	100	903	3538	904	88.27	588596	Rhizophagus irregularis	H⁺-ATPase
5274_PMU1557_Mlit	PS10	gi|1002004060|gb|KU128835.1|	0	96	903	1538	872	88.76	588596	Rhizophagus irregularis	H⁺-ATPase
5274_PMU1557_Mlit	PS10	gi|1002004084|gb|KU128847.1|	0	96	903	1538	872	88.65	588596	Rhizophagus irregularis	H⁺-ATPase
5274_PMU1557_Mlit	PS10	gi|1002004088|gb|KU128849.1|	0	96	903	1538	872	88.65	588596	Rhizophagus irregularis	H⁺-ATPase
5274_PMU1557_Mlit	PS10	gi|1002004092|gb|KU128851.1|	0	96	903	1493	871	88.63	658196	Glomus cerebriforme	H⁺-ATPase
5274_PMU1557_Mlit	PS10	gi|2749825988|ref|XM_025323130.2|	0	100	903	3538	904	88.50	588596	Rhizophagus irregularis	H⁺-ATPase
4406_PMU318_Gsp	PS11	gi|254212276|gb|GQ205025.1|	0	90	903	1468	816	91.05	658196	Glomus cerebriforme	H⁺-ATPase
4406_PMU318_Gsp	PS11	gi|1002004092|gb|KU128851.1|	0	96	903	1493	871	90.93	658196	Glomus cerebriforme	H⁺-ATPase
4406_PMU318_Gsp	PS11	gi|1988244531|gb|MW381025.1|	0	95	903	859	859	90.92	588596	Rhizophagus irregularis	H⁺-ATPase
4406_PMU318_Gsp	PS11	gi|1988244533|gb|MW381026.1|	0	95	903	859	859	90.80	588596	Rhizophagus irregularis	H⁺-ATPase
4406_PMU318_Gsp	PS11	gi|2749825988|ref|XM_025323130.2|	0	100	903	3538	904	88.50	588596	Rhizophagus irregularis	H⁺-ATPase
5089_2351A_PMU1224_Gsp	PS11	gi|254212276|gb|GQ205025.1|	0	100	765	1468	765	91.50	658196	Glomus cerebriforme	H⁺-ATPase
5089_2351A_PMU1224_Gsp	PS11	gi|1002004092|gb|KU128851.1|	0	100	765	1493	765	91.37	658196	Glomus cerebriforme	H⁺-ATPase
5089_2351A_PMU1224_Gsp	PS11	gi|1988244531|gb|MW381025.1|	0	100	765	859	765	91.37	588596	Rhizophagus irregularis	H⁺-ATPase
5089_2351A_PMU1224_Gsp	PS11	gi|1988244533|gb|MW381026.1|	0	100	765	859	765	91.24	588596	Rhizophagus irregularis	H⁺-ATPase
5089_2351A_PMU1224_Gsp	PS11	gi|254733411|gb|GQ303448.1|	0	100	765	1468	765	89.94	4876	Rhizophagus intraradices	H⁺-ATPase
2101_IVT46_PMU65_Grug	PS12	gi|1988244531|gb|MW381025.1|	0	95	903	859	857	89.97	588596	Rhizophagus irregularis	H⁺-ATPase
2101_IVT46_PMU65_Grug	PS12	gi|1988244533|gb|MW381026.1|	0	95	903	859	857	89.85	588596	Rhizophagus irregularis	H⁺-ATPase
2101_IVT46_PMU65_Grug	PS12	gi|1002004092|gb|KU128851.1|	0	96	903	1493	865	89.83	658196	Glomus cerebriforme	H⁺-ATPase
2101_IVT46_PMU65_Grug	PS12	gi|1988244567|gb|MW381043.1|	0	95	903	859	856	89.72	588596	Rhizophagus irregularis	H⁺-ATPase
2101_IVT46_PMU65_Grug	PS12	gi|1988244529|gb|MW381024.1|	0	95	903	859	857	89.62	588596	Rhizophagus irregularis	H⁺-ATPase
4415_1174B_PMU1005_Grug	PS12	gi|1988244531|gb|MW381025.1|	0	95	903	859	857	89.97	588596	Rhizophagus irregularis	H⁺-ATPase
4415_1174B_PMU1005_Grug	PS12	gi|1988244533|gb|MW381026.1|	0	95	903	859	857	89.85	588596	Rhizophagus irregularis	H⁺-ATPase
4415_1174B_PMU1005_Grug	PS12	gi|1002004092|gb|KU128851.1|	0	96	903	1493	865	89.83	658196	Glomus cerebriforme	H⁺-ATPase
4415_1174B_PMU1005_Grug	PS12	gi|1988244567|gb|MW381043.1|	0	95	903	859	856	89.72	588596	Rhizophagus irregularis	H⁺-ATPase
4415_1174B_PMU1005_Grug	PS12	gi|1988244529|gb|MW381024.1|	0	95	903	859	857	89.62	588596	Rhizophagus irregularis	H⁺-ATPase
4417_1160C_PMU1132_Grug	PS12	gi|1988244531|gb|MW381025.1|	0	95	903	859	857	89.97	588596	Rhizophagus irregularis	H⁺-ATPase
4417_1160C_PMU1132_Grug	PS12	gi|1988244533|gb|MW381026.1|	0	95	903	859	857	89.85	588596	Rhizophagus irregularis	H⁺-ATPase
4417_1160C_PMU1132_Grug	PS12	gi|1002004092|gb|KU128851.1|	0	96	903	1493	865	89.83	658196	Glomus cerebriforme	H⁺-ATPase
4417_1160C_PMU1132_Grug	PS12	gi|1988244567|gb|MW381043.1|	0	95	903	859	856	89.72	588596	Rhizophagus irregularis	H⁺-ATPase
4417_1160C_PMU1132_Grug	PS12	gi|1988244529|gb|MW381024.1|	0	95	903	859	857	89.62	588596	Rhizophagus irregularis	H⁺-ATPase
4420_683B_PMU1128_Grug	PS12	gi|1988244531|gb|MW381025.1|	0	95	903	859	857	89.97	588596	Rhizophagus irregularis	H⁺-ATPase
4420_683B_PMU1128_Grug	PS12	gi|1988244533|gb|MW381026.1|	0	95	903	859	857	89.85	588596	Rhizophagus irregularis	H⁺-ATPase
4420_683B_PMU1128_Grug	PS12	gi|1002004092|gb|KU128851.1|	0	96	903	1493	865	89.83	658196	Glomus cerebriforme	H⁺-ATPase
4420_683B_PMU1128_Grug	PS12	gi|1988244567|gb|MW381043.1|	0	95	903	859	856	89.72	588596	Rhizophagus irregularis	H⁺-ATPase
4420_683B_PMU1128_Grug	PS12	gi|1988244529|gb|MW381024.1|	0	95	903	859	857	89.62	588596	Rhizophagus irregularis	H⁺-ATPase
4431_805C_PMU1120_Grug	PS12	gi|1988244531|gb|MW381025.1|	0	95	903	859	857	89.97	588596	Rhizophagus irregularis	H⁺-ATPase
4431_805C_PMU1120_Grug	PS12	gi|1988244533|gb|MW381026.1|	0	95	903	859	857	89.85	588596	Rhizophagus irregularis	H⁺-ATPase
4431_805C_PMU1120_Grug	PS12	gi|1002004092|gb|KU128851.1|	0	96	903	1493	865	89.83	658196	Glomus cerebriforme	H⁺-ATPase
4431_805C_PMU1120_Grug	PS12	gi|1988244567|gb|MW381043.1|	0	95	903	859	856	89.72	588596	Rhizophagus irregularis	H⁺-ATPase
4431_805C_PMU1120_Grug	PS12	gi|1988244529|gb|MW381024.1|	0	95	903	859	857	89.62	588596	Rhizophagus irregularis	H⁺-ATPase
4487_957C_PMU1220_Grug	PS12	gi|1988244531|gb|MW381025.1|	0	95	903	859	857	89.97	588596	Rhizophagus irregularis	H⁺-ATPase
4487_957C_PMU1220_Grug	PS12	gi|1988244533|gb|MW381026.1|	0	95	903	859	857	89.85	588596	Rhizophagus irregularis	H⁺-ATPase
4487_957C_PMU1220_Grug	PS12	gi|1002004092|gb|KU128851.1|	0	96	903	1493	865	89.83	658196	Glomus cerebriforme	H⁺-ATPase
4487_957C_PMU1220_Grug	PS12	gi|1988244567|gb|MW381043.1|	0	95	903	859	856	89.72	588596	Rhizophagus irregularis	H⁺-ATPase
4487_957C_PMU1220_Grug	PS12	gi|1988244529|gb|MW381024.1|	0	95	903	859	857	89.62	588596	Rhizophagus irregularis	H⁺-ATPase
5096_2452A_PMU1438_Grug	PS12	gi|1988244531|gb|MW381025.1|	0	95	903	859	857	89.85	588596	Rhizophagus irregularis	H⁺-ATPase
5096_2452A_PMU1438_Grug	PS12	gi|1988244533|gb|MW381026.1|	0	95	903	859	857	89.73	588596	Rhizophagus irregularis	H⁺-ATPase
5096_2452A_PMU1438_Grug	PS12	gi|1002004092|gb|KU128851.1|	0	96	903	1493	866	89.72	658196	Glomus cerebriforme	H⁺-ATPase
5096_2452A_PMU1438_Grug	PS12	gi|1988244567|gb|MW381043.1|	0	95	903	859	856	89.49	588596	Rhizophagus irregularis	H⁺-ATPase
5096_2452A_PMU1438_Grug	PS12	gi|1988244529|gb|MW381024.1|	0	95	903	859	857	89.38	588596	Rhizophagus irregularis	H⁺-ATPase
5103_2445A_PMU1419_Grug	PS12	gi|1988244531|gb|MW381025.1|	0	95	903	859	857	89.85	588596	Rhizophagus irregularis	H⁺-ATPase
5103_2445A_PMU1419_Grug	PS12	gi|1988244533|gb|MW381026.1|	0	95	903	859	857	89.73	588596	Rhizophagus irregularis	H⁺-ATPase
5103_2445A_PMU1419_Grug	PS12	gi|1002004092|gb|KU128851.1|	0	96	903	1493	866	89.72	658196	Glomus cerebriforme	H⁺-ATPase
5103_2445A_PMU1419_Grug	PS12	gi|1988244567|gb|MW381043.1|	0	95	903	859	856	89.49	588596	Rhizophagus irregularis	H⁺-ATPase
5103_2445A_PMU1419_Grug	PS12	gi|1988244529|gb|MW381024.1|	0	95	903	859	857	89.38	588596	Rhizophagus irregularis	H⁺-ATPase
W6285_2347C_PMU1214_Grug	PS12	gi|1988244529|gb|MW381024.1|	0	100	575	859	576	89.58	588596	Rhizophagus irregularis	H⁺-ATPase
W6285_2347C_PMU1214_Grug	PS12	gi|1988244567|gb|MW381043.1|	0	100	575	859	575	89.22	588596	Rhizophagus irregularis	H⁺-ATPase
W6285_2347C_PMU1214_Grug	PS12	gi|254212280|gb|GQ205027.1|	0	100	575	1468	575	89.22	2650738	Rhizophagus prolifer	H⁺-ATPase
W6285_2347C_PMU1214_Grug	PS12	gi|1002004092|gb|KU128851.1|	0	100	575	1493	575	88.00	658196	Glomus cerebriforme	H⁺-ATPase
W6285_2347C_PMU1214_Grug	PS12	gi|1988244531|gb|MW381025.1|	0	100	575	859	575	88.00	588596	Rhizophagus irregularis	H⁺-ATPase
4036_906B_PMU1026_Gchi	PS13	gi|1988244531|gb|MW381025.1|	0	95	903	859	857	89.73	588596	Rhizophagus irregularis	H⁺-ATPase
4036_906B_PMU1026_Gchi	PS13	gi|1988244533|gb|MW381026.1|	0	95	903	859	857	89.62	588596	Rhizophagus irregularis	H⁺-ATPase
4036_906B_PMU1026_Gchi	PS13	gi|1002004092|gb|KU128851.1|	0	96	903	1493	866	89.61	658196	Glomus cerebriforme	H⁺-ATPase
4036_906B_PMU1026_Gchi	PS13	gi|1988244567|gb|MW381043.1|	0	95	903	859	856	89.60	588596	Rhizophagus irregularis	H⁺-ATPase
4036_906B_PMU1026_Gchi	PS13	gi|1988244563|gb|MW381041.1|	0	95	903	859	856	89.37	588596	Rhizophagus irregularis	H⁺-ATPase
4411_1096D_PMU1329_Gchi	PS13	gi|1988244533|gb|MW381026.1|	0	98	757	859	744	90.32	588596	Rhizophagus irregularis	H⁺-ATPase
4411_1096D_PMU1329_Gchi	PS13	gi|254212276|gb|GQ205025.1|	0	99	757	1468	753	90.17	658196	Glomus cerebriforme	H⁺-ATPase
4411_1096D_PMU1329_Gchi	PS13	gi|1002004092|gb|KU128851.1|	0	99	757	1493	753	90.04	658196	Glomus cerebriforme	H⁺-ATPase
4411_1096D_PMU1329_Gchi	PS13	gi|1988244531|gb|MW381025.1|	0	99	757	859	753	90.04	588596	Rhizophagus irregularis	H⁺-ATPase
4411_1096D_PMU1329_Gchi	PS13	gi|1988244567|gb|MW381043.1|	0	100	757	859	757	89.56	588596	Rhizophagus irregularis	H⁺-ATPase
4419_1047A_PMU733_Gchi	PS13	gi|1988244531|gb|MW381025.1|	0	95	903	859	857	89.62	588596	Rhizophagus irregularis	H⁺-ATPase
4419_1047A_PMU733_Gchi	PS13	gi|1988244533|gb|MW381026.1|	0	95	903	859	857	89.50	588596	Rhizophagus irregularis	H⁺-ATPase
4419_1047A_PMU733_Gchi	PS13	gi|1002004092|gb|KU128851.1|	0	96	903	1493	866	89.49	658196	Glomus cerebriforme	H⁺-ATPase
4419_1047A_PMU733_Gchi	PS13	gi|1988244567|gb|MW381043.1|	0	95	903	859	856	89.37	588596	Rhizophagus irregularis	H⁺-ATPase
4419_1047A_PMU733_Gchi	PS13	gi|1988244529|gb|MW381024.1|	0	95	903	859	857	89.03	588596	Rhizophagus irregularis	H⁺-ATPase
46504654_2007C_PMU1177_Gchi	PS13	gi|1988244531|gb|MW381025.1|	0	95	903	859	857	89.62	588596	Rhizophagus irregularis	H⁺-ATPase
46504654_2007C_PMU1177_Gchi	PS13	gi|1988244533|gb|MW381026.1|	0	95	903	859	857	89.50	588596	Rhizophagus irregularis	H⁺-ATPase
46504654_2007C_PMU1177_Gchi	PS13	gi|1002004092|gb|KU128851.1|	0	96	903	1493	866	89.49	658196	Glomus cerebriforme	H⁺-ATPase
46504654_2007C_PMU1177_Gchi	PS13	gi|1988244567|gb|MW381043.1|	0	95	903	859	856	89.37	588596	Rhizophagus irregularis	H⁺-ATPase
46504654_2007C_PMU1177_Gchi	PS13	gi|1988244529|gb|MW381024.1|	0	95	903	859	857	89.03	588596	Rhizophagus irregularis	H⁺-ATPase
4433_785B_PMU1004_Gtet	PS14	gi|1988244567|gb|MW381043.1|	0	95	903	859	856	90.65	588596	Rhizophagus irregularis	H⁺-ATPase
4433_785B_PMU1004_Gtet	PS14	gi|1988244531|gb|MW381025.1|	0	95	903	859	857	90.43	588596	Rhizophagus irregularis	H⁺-ATPase
4433_785B_PMU1004_Gtet	PS14	gi|1002004092|gb|KU128851.1|	0	96	903	1493	865	90.41	658196	Glomus cerebriforme	H⁺-ATPase
4433_785B_PMU1004_Gtet	PS14	gi|1988244533|gb|MW381026.1|	0	95	903	859	857	90.32	588596	Rhizophagus irregularis	H⁺-ATPase
4433_785B_PMU1004_Gtet	PS14	gi|1988244563|gb|MW381041.1|	0	95	903	859	860	90.12	588596	Rhizophagus irregularis	H⁺-ATPase
5095_2442A_PMU1417_Gtet	PS14	gi|254212276|gb|GQ205025.1|	0	100	813	1468	813	90.65	658196	Glomus cerebriforme	H⁺-ATPase
5095_2442A_PMU1417_Gtet	PS14	gi|1002004092|gb|KU128851.1|	0	100	813	1493	813	90.53	658196	Glomus cerebriforme	H⁺-ATPase
5095_2442A_PMU1417_Gtet	PS14	gi|1988244531|gb|MW381025.1|	0	100	813	859	813	90.53	588596	Rhizophagus irregularis	H⁺-ATPase
5095_2442A_PMU1417_Gtet	PS14	gi|1988244567|gb|MW381043.1|	0	100	813	859	813	90.53	588596	Rhizophagus irregularis	H⁺-ATPase
5095_2442A_PMU1417_Gtet	PS14	gi|254212280|gb|GQ205027.1|	0	100	813	1468	813	90.53	2650738	Rhizophagus prolifer	H⁺-ATPase
5105_2444A_PMU1413_Gtet	PS14	gi|1988244531|gb|MW381025.1|	0	95	903	859	857	90.32	588596	Rhizophagus irregularis	H⁺-ATPase
5105_2444A_PMU1413_Gtet	PS14	gi|1988244533|gb|MW381026.1|	0	95	903	859	857	90.20	588596	Rhizophagus irregularis	H⁺-ATPase
5105_2444A_PMU1413_Gtet	PS14	gi|1988244567|gb|MW381043.1|	0	94	903	859	851	90.13	588596	Rhizophagus irregularis	H⁺-ATPase
5105_2444A_PMU1413_Gtet	PS14	gi|1002004092|gb|KU128851.1|	0	96	903	1493	870	90.12	658196	Glomus cerebriforme	H⁺-ATPase
5105_2444A_PMU1413_Gtet	PS14	gi|2749825988|ref|XM_025323130.2|	0	100	903	3538	903	88.15	588596	Rhizophagus irregularis	H⁺-ATPase
CW0020_4019A_PMU1631_Gtet	PS14	gi|1988244531|gb|MW381025.1|	0	95	903	859	857	90.78	588596	Rhizophagus irregularis	H⁺-ATPase
CW0020_4019A_PMU1631_Gtet	PS14	gi|1002004092|gb|KU128851.1|	0	96	903	1493	865	90.75	658196	Glomus cerebriforme	H⁺-ATPase
CW0020_4019A_PMU1631_Gtet	PS14	gi|1988244533|gb|MW381026.1|	0	95	903	859	857	90.67	588596	Rhizophagus irregularis	H⁺-ATPase
CW0020_4019A_PMU1631_Gtet	PS14	gi|1988244567|gb|MW381043.1|	0	95	903	859	856	90.54	588596	Rhizophagus irregularis	H⁺-ATPase
CW0020_4019A_PMU1631_Gtet	PS14	gi|1988244563|gb|MW381041.1|	0	95	903	859	860	90.00	588596	Rhizophagus irregularis	H⁺-ATPase
SASK26_2406A_PMU1240_Gtet	PS14	gi|1988244533|gb|MW381026.1|	0	98	762	859	744	91.67	588596	Rhizophagus irregularis	H⁺-ATPase
SASK26_2406A_PMU1240_Gtet	PS14	gi|254212276|gb|GQ205025.1|	0	99	762	1468	753	91.50	658196	Glomus cerebriforme	H⁺-ATPase
SASK26_2406A_PMU1240_Gtet	PS14	gi|1002004092|gb|KU128851.1|	0	99	762	1493	753	91.37	658196	Glomus cerebriforme	H⁺-ATPase
SASK26_2406A_PMU1240_Gtet	PS14	gi|1988244531|gb|MW381025.1|	0	99	762	859	753	91.37	588596	Rhizophagus irregularis	H⁺-ATPase
SASK26_2406A_PMU1240_Gtet	PS14	gi|1988244567|gb|MW381043.1|	0	99	762	859	762	90.68	588596	Rhizophagus irregularis	H⁺-ATPase
198394_123A_PMU306_Fmos	PS15	gi|254212292|gb|GQ205033.1|	0	90	903	1468	816	99.88	27381	Funneliformis mosseae	H⁺-ATPase
198394_123A_PMU306_Fmos	PS15	gi|33391747|gb|AY193825.1|	0	100	903	2754	903	98.78	27381	Funneliformis mosseae	H⁺-ATPase
198394_123A_PMU306_Fmos	PS15	gi|7327897|emb|AJ133843.1|	0	82	903	771	743	98.65	27381	Funneliformis mosseae	H⁺-ATPase
198394_123A_PMU306_Fmos	PS15	gi|380704407|gb|JQ178252.1|	0	100	903	1641	903	98.23	27381	Funneliformis mosseae	H⁺-ATPase
198394_123A_PMU306_Fmos	PS15	gi|254212284|gb|GQ205029.1|	0	90	903	1468	816	95.83	1117310	Funneliformis caledonium	H⁺-ATPase
2101_50A_PMU314_Fmos	PS15	gi|254212292|gb|GQ205033.1|	0	90	903	1468	816	99.63	27381	Funneliformis mosseae	H⁺-ATPase
2101_50A_PMU314_Fmos	PS15	gi|33391747|gb|AY193825.1|	0	100	903	2754	903	98.78	27381	Funneliformis mosseae	H⁺-ATPase
2101_50A_PMU314_Fmos	PS15	gi|7327897|emb|AJ133843.1|	0	82	903	771	743	98.65	27381	Funneliformis mosseae	H⁺-ATPase
2101_50A_PMU314_Fmos	PS15	gi|380704407|gb|JQ178252.1|	0	100	903	1641	903	98.23	27381	Funneliformis mosseae	H⁺-ATPase
2101_50A_PMU314_Fmos	PS15	gi|254212284|gb|GQ205029.1|	0	90	903	1468	816	95.59	1117310	Funneliformis caledonium	H⁺-ATPase
2252_723A_PMU242_Fmos	PS15	gi|254212292|gb|GQ205033.1|	0	90	903	1468	816	99.76	27381	Funneliformis mosseae	H⁺-ATPase
2252_723A_PMU242_Fmos	PS15	gi|33391747|gb|AY193825.1|	0	100	903	2754	903	98.78	27381	Funneliformis mosseae	H⁺-ATPase
2252_723A_PMU242_Fmos	PS15	gi|7327897|emb|AJ133843.1|	0	82	903	771	743	98.65	27381	Funneliformis mosseae	H⁺-ATPase
2252_723A_PMU242_Fmos	PS15	gi|380704407|gb|JQ178252.1|	0	100	903	1641	903	98.23	27381	Funneliformis mosseae	H⁺-ATPase
2252_723A_PMU242_Fmos	PS15	gi|254212284|gb|GQ205029.1|	0	90	903	1468	816	95.83	1117310	Funneliformis caledonium	H⁺-ATPase
3502_PMU180_Fmos	PS15	gi|254212292|gb|GQ205033.1|	0	100	816	1468	816	99.76	27381	Funneliformis mosseae	H⁺-ATPase
3502_PMU180_Fmos	PS15	gi|33391747|gb|AY193825.1|	0	100	816	2754	816	98.78	27381	Funneliformis mosseae	H⁺-ATPase
3502_PMU180_Fmos	PS15	gi|380704407|gb|JQ178252.1|	0	100	816	1641	816	98.41	27381	Funneliformis mosseae	H⁺-ATPase
3502_PMU180_Fmos	PS15	gi|254212284|gb|GQ205029.1|	0	100	816	1468	816	95.71	1117310	Funneliformis caledonium	H⁺-ATPase
3502_PMU180_Fmos	PS15	gi|254212282|gb|GQ205028.1|	0	100	816	1468	816	95.47	658197	Glomus multiforum	H⁺-ATPase
3890_27A_PMU80_Fmos	PS15	gi|254212292|gb|GQ205033.1|	0	90	903	1468	816	100	27381	Funneliformis mosseae	H⁺-ATPase
3890_27A_PMU80_Fmos	PS15	gi|33391747|gb|AY193825.1|	0	100	903	2754	903	98.67	27381	Funneliformis mosseae	H⁺-ATPase
3890_27A_PMU80_Fmos	PS15	gi|7327897|emb|AJ133843.1|	0	82	903	771	743	98.52	27381	Funneliformis mosseae	H⁺-ATPase
3890_27A_PMU80_Fmos	PS15	gi|380704407|gb|JQ178252.1|	0	100	903	1641	903	98.12	27381	Funneliformis mosseae	H⁺-ATPase
3890_27A_PMU80_Fmos	PS15	gi|254212284|gb|GQ205029.1|	0	90	903	1468	816	95.71	1117310	Funneliformis caledonium	H⁺-ATPase
4344_272A_PMU398_Fmos	PS15	gi|380704407|gb|JQ178252.1|	0	100	903	1641	903	99.00	27381	Funneliformis mosseae	H⁺-ATPase
4344_272A_PMU398_Fmos	PS15	gi|33391747|gb|AY193825.1|	0	100	903	2754	903	98.67	27381	Funneliformis mosseae	H⁺-ATPase
4344_272A_PMU398_Fmos	PS15	gi|254212292|gb|GQ205033.1|	0	90	903	1468	816	98.41	27381	Funneliformis mosseae	H⁺-ATPase
4344_272A_PMU398_Fmos	PS15	gi|7327897|emb|AJ133843.1|	0	82	903	771	743	98.39	27381	Funneliformis mosseae	H⁺-ATPase
4344_272A_PMU398_Fmos	PS15	gi|254212284|gb|GQ205029.1|	0	90	903	1468	816	95.34	1117310	Funneliformis caledonium	H⁺-ATPase
C2_PMU483_Fmos	PS15	gi|380704407|gb|JQ178252.1|	0	100	903	1641	903	99.78	27381	Funneliformis mosseae	H⁺-ATPase
C2_PMU483_Fmos	PS15	gi|33391747|gb|AY193825.1|	0	100	903	2754	903	98.56	27381	Funneliformis mosseae	H⁺-ATPase
C2_PMU483_Fmos	PS15	gi|254212292|gb|GQ205033.1|	0	90	903	1468	816	98.41	27381	Funneliformis mosseae	H⁺-ATPase
C2_PMU483_Fmos	PS15	gi|7327897|emb|AJ133843.1|	0	82	903	771	743	98.25	27381	Funneliformis mosseae	H⁺-ATPase
C2_PMU483_Fmos	PS15	gi|254212284|gb|GQ205029.1|	0	90	903	1468	816	95.34	1117310	Funneliformis caledonium	H⁺-ATPase
CHB1_Fmos	PS15	gi|33391747|gb|AY193825.1|	0	100	903	2754	903	99.23	27381	Funneliformis mosseae	H⁺-ATPase
CHB1_Fmos	PS15	gi|7327897|emb|AJ133843.1|	0	82	903	771	743	99.06	27381	Funneliformis mosseae	H⁺-ATPase
CHB1_Fmos	PS15	gi|254212292|gb|GQ205033.1|	0	90	903	1468	816	98.41	27381	Funneliformis mosseae	H⁺-ATPase
CHB1_Fmos	PS15	gi|380704407|gb|JQ178252.1|	0	100	903	1641	903	98.23	27381	Funneliformis mosseae	H⁺-ATPase
CHB1_Fmos	PS15	gi|254212284|gb|GQ205029.1|	0	90	903	1468	816	95.59	1117310	Funneliformis caledonium	H⁺-ATPase
CHB3_Fmos	PS15	gi|33391747|gb|AY193825.1|	0	100	903	2754	903	98.45	27381	Funneliformis mosseae	H⁺-ATPase
CHB3_Fmos	PS15	gi|254212292|gb|GQ205033.1|	0	90	903	1468	816	98.41	27381	Funneliformis mosseae	H⁺-ATPase
CHB3_Fmos	PS15	gi|380704407|gb|JQ178252.1|	0	100	903	1641	903	98.12	27381	Funneliformis mosseae	H⁺-ATPase
CHB3_Fmos	PS15	gi|254212284|gb|GQ205029.1|	0	90	903	1468	816	95.59	1117310	Funneliformis caledonium	H⁺-ATPase
CHB3_Fmos	PS15	gi|254212282|gb|GQ205028.1|	0	90	903	1468	816	95.34	658197	Glomus multiforum	H⁺-ATPase
CHB4_Fmos	PS15	gi|33391747|gb|AY193825.1|	0	100	903	2754	903	99.11	27381	Funneliformis mosseae	H⁺-ATPase
CHB4_Fmos	PS15	gi|7327897|emb|AJ133843.1|	0	82	903	771	743	98.92	27381	Funneliformis mosseae	H⁺-ATPase
CHB4_Fmos	PS15	gi|254212292|gb|GQ205033.1|	0	90	903	1468	816	98.78	27381	Funneliformis mosseae	H⁺-ATPase
CHB4_Fmos	PS15	gi|380704407|gb|JQ178252.1|	0	100	903	1641	903	98.34	27381	Funneliformis mosseae	H⁺-ATPase
CHB4_Fmos	PS15	gi|254212284|gb|GQ205029.1|	0	90	903	1468	816	95.96	1117310	Funneliformis caledonium	H⁺-ATPase
CW0013_4012A_PMU1623_Fmos	PS15	gi|33391747|gb|AY193825.1|	0	100	903	2754	903	98.67	27381	Funneliformis mosseae	H⁺-ATPase
CW0013_4012A_PMU1623_Fmos	PS15	gi|380704407|gb|JQ178252.1|	0	100	903	1641	903	98.67	27381	Funneliformis mosseae	H⁺-ATPase
CW0013_4012A_PMU1623_Fmos	PS15	gi|7327897|emb|AJ133843.1|	0	82	903	771	743	98.52	27381	Funneliformis mosseae	H⁺-ATPase
CW0013_4012A_PMU1623_Fmos	PS15	gi|254212292|gb|GQ205033.1|	0	90	903	1468	816	98.41	27381	Funneliformis mosseae	H⁺-ATPase
CW0013_4012A_PMU1623_Fmos	PS15	gi|254212284|gb|GQ205029.1|	0	90	903	1468	816	95.22	1117310	Funneliformis caledonium	H⁺-ATPase
FEC30_219A_PMU394_Fmos	PS15	gi|254212292|gb|GQ205033.1|	0	90	903	1468	816	99.76	27381	Funneliformis mosseae	H⁺-ATPase
FEC30_219A_PMU394_Fmos	PS15	gi|33391747|gb|AY193825.1|	0	100	903	2754	903	98.67	27381	Funneliformis mosseae	H⁺-ATPase
FEC30_219A_PMU394_Fmos	PS15	gi|7327897|emb|AJ133843.1|	0	82	903	771	743	98.52	27381	Funneliformis mosseae	H⁺-ATPase
FEC30_219A_PMU394_Fmos	PS15	gi|380704407|gb|JQ178252.1|	0	100	903	1641	903	98.34	27381	Funneliformis mosseae	H⁺-ATPase
FEC30_219A_PMU394_Fmos	PS15	gi|254212284|gb|GQ205029.1|	0	90	903	1468	816	95.71	1117310	Funneliformis caledonium	H⁺-ATPase
W329_13A_PMU448_Fmos	PS15	gi|254212292|gb|GQ205033.1|	0	90	903	1468	816	99.63	27381	Funneliformis mosseae	H⁺-ATPase
W329_13A_PMU448_Fmos	PS15	gi|33391747|gb|AY193825.1|	0	100	903	2754	903	98.67	27381	Funneliformis mosseae	H⁺-ATPase
W329_13A_PMU448_Fmos	PS15	gi|7327897|emb|AJ133843.1|	0	82	903	771	743	98.52	27381	Funneliformis mosseae	H⁺-ATPase
W329_13A_PMU448_Fmos	PS15	gi|380704407|gb|JQ178252.1|	0	100	903	1641	903	98.12	27381	Funneliformis mosseae	H⁺-ATPase
W329_13A_PMU448_Fmos	PS15	gi|254212284|gb|GQ205029.1|	0	90	903	1468	816	95.59	1117310	Funneliformis caledonium	H⁺-ATPase
Algerie2_1072A_PMU974_Fcor	PS16	gi|33391747|gb|AY193825.1|	0	99	903	2754	902	97.01	27381	Funneliformis mosseae	H⁺-ATPase
Algerie2_1072A_PMU974_Fcor	PS16	gi|254212292|gb|GQ205033.1|	0	90	903	1468	815	96.69	27381	Funneliformis mosseae	H⁺-ATPase
Algerie2_1072A_PMU974_Fcor	PS16	gi|254212284|gb|GQ205029.1|	0	90	903	1468	815	96.32	1117310	Funneliformis caledonium	H⁺-ATPase
Algerie2_1072A_PMU974_Fcor	PS16	gi|380704407|gb|JQ178252.1|	0	99	903	1641	902	96.23	27381	Funneliformis mosseae	H⁺-ATPase
Algerie2_1072A_PMU974_Fcor	PS16	gi|254212282|gb|GQ205028.1|	0	90	903	1468	815	96.07	658197	Glomus multiforum	H⁺-ATPase
W11112_886A_PMU402_Fcor	PS16	gi|33391747|gb|AY193825.1|	0	100	903	2754	903	97.01	27381	Funneliformis mosseae	H⁺-ATPase
W11112_886A_PMU402_Fcor	PS16	gi|254212292|gb|GQ205033.1|	0	90	903	1468	816	96.69	27381	Funneliformis mosseae	H⁺-ATPase
W11112_886A_PMU402_Fcor	PS16	gi|254212284|gb|GQ205029.1|	0	90	903	1468	816	96.57	1117310	Funneliformis caledonium	H⁺-ATPase
W11112_886A_PMU402_Fcor	PS16	gi|254212282|gb|GQ205028.1|	0	90	903	1468	816	96.32	658197	Glomus multiforum	H⁺-ATPase
W11112_886A_PMU402_Fcor	PS16	gi|380704407|gb|JQ178252.1|	0	100	903	1641	903	96.24	27381	Funneliformis mosseae	H⁺-ATPase
W1435_12A_PMU405_Fcor	PS16	gi|33391747|gb|AY193825.1|	0	100	903	2754	903	96.90	27381	Funneliformis mosseae	H⁺-ATPase
W1435_12A_PMU405_Fcor	PS16	gi|254212292|gb|GQ205033.1|	0	90	903	1468	816	96.57	27381	Funneliformis mosseae	H⁺-ATPase
W1435_12A_PMU405_Fcor	PS16	gi|254212284|gb|GQ205029.1|	0	90	903	1468	816	96.20	1117310	Funneliformis caledonium	H⁺-ATPase
W1435_12A_PMU405_Fcor	PS16	gi|380704407|gb|JQ178252.1|	0	100	903	1641	903	96.12	27381	Funneliformis mosseae	H⁺-ATPase
W1435_12A_PMU405_Fcor	PS16	gi|254212282|gb|GQ205028.1|	0	90	903	1468	816	95.96	658197	Glomus multiforum	H⁺-ATPase
W69921_3A_PMU408_Fcor	PS16	gi|33391747|gb|AY193825.1|	0	100	903	2754	903	96.68	27381	Funneliformis mosseae	H⁺-ATPase
W69921_3A_PMU408_Fcor	PS16	gi|254212292|gb|GQ205033.1|	0	90	903	1468	816	96.45	27381	Funneliformis mosseae	H⁺-ATPase
W69921_3A_PMU408_Fcor	PS16	gi|380704407|gb|JQ178252.1|	0	100	903	1641	903	96.12	27381	Funneliformis mosseae	H⁺-ATPase
W69921_3A_PMU408_Fcor	PS16	gi|254212284|gb|GQ205029.1|	0	90	903	1468	816	96.08	1117310	Funneliformis caledonium	H⁺-ATPase
W69921_3A_PMU408_Fcor	PS16	gi|254212282|gb|GQ205028.1|	0	90	903	1468	816	96.08	658197	Glomus multiforum	H⁺-ATPase
ALBGA3_PMU738_Fgeo	PS17	gi|254212284|gb|GQ205029.1|	0	90	903	1468	816	98.41	1117310	Funneliformis caledonium	H⁺-ATPase
ALBGA3_PMU738_Fgeo	PS17	gi|254212282|gb|GQ205028.1|	0	90	903	1468	816	98.16	658197	Glomus multiforum	H⁺-ATPase
ALBGA3_PMU738_Fgeo	PS17	gi|33391747|gb|AY193825.1|	0	100	903	2754	903	95.46	27381	Funneliformis mosseae	H⁺-ATPase
ALBGA3_PMU738_Fgeo	PS17	gi|254212292|gb|GQ205033.1|	0	90	903	1468	816	95.10	27381	Funneliformis mosseae	H⁺-ATPase
ALBGA3_PMU738_Fgeo	PS17	gi|380704407|gb|JQ178252.1|	0	100	903	1641	903	94.35	27381	Funneliformis mosseae	H⁺-ATPase
CW0030_822A_PMU498_Fcal	PS17	gi|254212284|gb|GQ205029.1|	0	90	903	1468	816	99.51	1117310	Funneliformis caledonium	H⁺-ATPase
CW0030_822A_PMU498_Fcal	PS17	gi|254212282|gb|GQ205028.1|	0	90	903	1468	816	99.51	658197	Glomus multiforum	H⁺-ATPase
CW0030_822A_PMU498_Fcal	PS17	gi|33391747|gb|AY193825.1|	0	100	903	2754	903	95.46	27381	Funneliformis mosseae	H⁺-ATPase
CW0030_822A_PMU498_Fcal	PS17	gi|254212292|gb|GQ205033.1|	0	90	903	1468	816	95.34	27381	Funneliformis mosseae	H⁺-ATPase
CW0030_822A_PMU498_Fcal	PS17	gi|380704407|gb|JQ178252.1|	0	100	903	1641	903	94.57	27381	Funneliformis mosseae	H⁺-ATPase
VDHK150A_21A_PMU81_Fcal	PS17	gi|254212284|gb|GQ205029.1|	0	90	903	1468	816	99.63	1117310	Funneliformis caledonium	H⁺-ATPase
VDHK150A_21A_PMU81_Fcal	PS17	gi|254212282|gb|GQ205028.1|	0	90	903	1468	816	99.63	658197	Glomus multiforum	H⁺-ATPase
VDHK150A_21A_PMU81_Fcal	PS17	gi|33391747|gb|AY193825.1|	0	100	903	2754	903	95.35	27381	Funneliformis mosseae	H⁺-ATPase
VDHK150A_21A_PMU81_Fcal	PS17	gi|254212292|gb|GQ205033.1|	0	90	903	1468	816	95.34	27381	Funneliformis mosseae	H⁺-ATPase
VDHK150A_21A_PMU81_Fcal	PS17	gi|380704407|gb|JQ178252.1|	0	100	903	1641	903	94.46	27381	Funneliformis mosseae	H⁺-ATPase
W6817_10A_PMU518_Fgeo	PS17	gi|254212284|gb|GQ205029.1|	0	90	903	1468	816	98.16	1117310	Funneliformis caledonium	H⁺-ATPase
W6817_10A_PMU518_Fgeo	PS17	gi|254212282|gb|GQ205028.1|	0	90	903	1468	816	98.16	658197	Glomus multiforum	H⁺-ATPase
W6817_10A_PMU518_Fgeo	PS17	gi|33391747|gb|AY193825.1|	0	100	903	2754	903	95.35	27381	Funneliformis mosseae	H⁺-ATPase
W6817_10A_PMU518_Fgeo	PS17	gi|254212292|gb|GQ205033.1|	0	90	903	1468	816	94.85	27381	Funneliformis mosseae	H⁺-ATPase
W6817_10A_PMU518_Fgeo	PS17	gi|380704407|gb|JQ178252.1|	0	100	903	1641	903	94.24	27381	Funneliformis mosseae	H⁺-ATPase
CW0002_4001A_PMU1614_Svis	PS19	gi|349592422|gb|JF510464.1|	0	82	903	1305	744	89.92	1091432	Glomus cubense	H⁺-ATPase
CW0002_4001A_PMU1614_Svis	PS19	gi|254212284|gb|GQ205029.1|	0	90	903	1468	817	84.09	1117310	Funneliformis caledonium	H⁺-ATPase
CW0002_4001A_PMU1614_Svis	PS19	gi|254212282|gb|GQ205028.1|	0	90	903	1468	817	84.09	658197	Glomus multiforum	H⁺-ATPase
CW0002_4001A_PMU1614_Svis	PS19	gi|33391747|gb|AY193825.1|	0	100	903	2754	905	83.98	27381	Funneliformis mosseae	H⁺-ATPase
CW0002_4001A_PMU1614_Svis	PS19	gi|380704407|gb|JQ178252.1|	0	100	903	1641	905	83.54	27381	Funneliformis mosseae	H⁺-ATPase
CW0029_4028A_PMU1618_Svis	PS19	gi|349592422|gb|JF510464.1|	0	82	903	1305	744	89.79	1091432	Glomus cubense	H⁺-ATPase
MD215_360A_PMU514_Svis	PS19	gi|349592422|gb|JF510464.1|	0	82	903	1305	744	89.79	1091432	Glomus cubense	H⁺-ATPase
W37518_642E_PMU1605_Svis	PS19	gi|349592422|gb|JF510464.1|	0	82	902	1305	744	90.05	1091432	Glomus cubense	H⁺-ATPase
5070_5024A_PMU960_Vsp	PS20	gi|349592422|gb|JF510464.1|	0	82	903	1305	744	99.87	1091432	Glomus cubense	H⁺-ATPase
5070_5024A_PMU960_Vsp	PS20	gi|2432557172|ref|XM_053079833.1|	2.72e-76	69	903	2912	629	75.68	64632	Mycotypha africana	H⁺-ATPase
C4_PMU484_Vsp	PS20	gi|349592422|gb|JF510464.1|	0	82	903	1305	744	99.60	1091432	Glomus cubense	H⁺-ATPase
C4_PMU484_Vsp	PS20	gi|2432557172|ref|XM_053079833.1|	9.79e-76	69	903	2912	629	75.52	64632	Mycotypha africana	H⁺-ATPase
4404_2057A_PMU652_Sept1	PS21	gi|254212292|gb|GQ205033.1|	0	90	903	1468	816	87.62	27381	Funneliformis mosseae	H⁺-ATPase
4404_2057A_PMU652_Sept1	PS21	gi|33391747|gb|AY193825.1|	0	100	903	2754	903	87.49	27381	Funneliformis mosseae	H⁺-ATPase
4404_2057A_PMU652_Sept1	PS21	gi|380704407|gb|JQ178252.1|	0	100	903	1641	903	87.04	27381	Funneliformis mosseae	H⁺-ATPase
4404_2057A_PMU652_Sept1	PS21	gi|1988244563|gb|MW381041.1|	0	95	903	859	857	86.46	588596	Rhizophagus irregularis	H⁺-ATPase
4404_2057A_PMU652_Sept1	PS21	gi|1002004092|gb|KU128851.1|	0	96	903	1493	871	85.99	658196	Glomus cerebriforme	H⁺-ATPase
FS9_2328B_PMU1387_Sept1	PS21	gi|254212292|gb|GQ205033.1|	0	90	903	1468	816	87.38	27381	Funneliformis mosseae	H⁺-ATPase
FS9_2328B_PMU1387_Sept1	PS21	gi|33391747|gb|AY193825.1|	0	100	903	2754	903	87.27	27381	Funneliformis mosseae	H⁺-ATPase
FS9_2328B_PMU1387_Sept1	PS21	gi|380704407|gb|JQ178252.1|	0	100	903	1641	903	86.82	27381	Funneliformis mosseae	H⁺-ATPase
FS9_2328B_PMU1387_Sept1	PS21	gi|1988244563|gb|MW381041.1|	0	95	903	859	857	86.35	588596	Rhizophagus irregularis	H⁺-ATPase
FS9_2328B_PMU1387_Sept1	PS21	gi|1002004092|gb|KU128851.1|	0	96	903	1493	871	85.76	658196	Glomus cerebriforme	H⁺-ATPase
Blasz17_2277A_PMU1197_Sept2	PS22	gi|254212292|gb|GQ205033.1|	0	90	903	1468	816	87.99	27381	Funneliformis mosseae	H⁺-ATPase
Blasz17_2277A_PMU1197_Sept2	PS22	gi|33391747|gb|AY193825.1|	0	100	903	2754	903	87.93	27381	Funneliformis mosseae	H⁺-ATPase
Blasz17_2277A_PMU1197_Sept2	PS22	gi|380704407|gb|JQ178252.1|	0	100	903	1641	903	87.27	27381	Funneliformis mosseae	H⁺-ATPase
Blasz17_2277A_PMU1197_Sept2	PS22	gi|1002004092|gb|KU128851.1|	0	96	903	1493	871	86.68	658196	Glomus cerebriforme	H⁺-ATPase
Blasz17_2277A_PMU1197_Sept2	PS22	gi|2749825988|ref|XM_025323130.2|	0	100	903	3538	904	86.17	588596	Rhizophagus irregularis	H⁺-ATPase
SO43BL_PMU1218_Sept2	PS22	gi|254212282|gb|GQ205028.1|	0	90	903	1468	816	88.11	658197	Glomus multiforum	H⁺-ATPase
SO43BL_PMU1218_Sept2	PS22	gi|33391747|gb|AY193825.1|	0	100	903	2754	903	87.82	27381	Funneliformis mosseae	H⁺-ATPase
SO43BL_PMU1218_Sept2	PS22	gi|380704407|gb|JQ178252.1|	0	100	903	1641	903	87.15	27381	Funneliformis mosseae	H⁺-ATPase
SO43BL_PMU1218_Sept2	PS22	gi|1002004092|gb|KU128851.1|	0	96	903	1493	871	86.57	658196	Glomus cerebriforme	H⁺-ATPase
SO43BL_PMU1218_Sept2	PS22	gi|2749825988|ref|XM_025323130.2|	0	100	903	3538	904	86.06	588596	Rhizophagus irregularis	H⁺-ATPase
3086_1170D_PMU1521_Dvar	PS23	gi|1988244573|gb|MW381046.1|	0	95	903	859	861	84.32	588596	Rhizophagus irregularis	H⁺-ATPase
3086_1170D_PMU1521_Dvar	PS23	gi|1988244575|gb|MW381047.1|	0	95	903	859	861	84.32	588596	Rhizophagus irregularis	H⁺-ATPase
3086_1170D_PMU1521_Dvar	PS23	gi|1002004056|gb|KU128833.1|	0	96	903	1538	866	84.30	1803374	Rhizophagus sp. MUCL 43196	H⁺-ATPase
3086_1170D_PMU1521_Dvar	PS23	gi|1002004062|gb|KU128836.1|	0	96	903	1538	866	84.18	588596	Rhizophagus irregularis	H⁺-ATPase
3086_1170D_PMU1521_Dvar	PS23	gi|2749825988|ref|XM_025323130.2|	0	100	903	3538	905	83.87	588596	Rhizophagus irregularis	H⁺-ATPase
4393_830B_PMU1015_Dvar	PS23	gi|1988244573|gb|MW381046.1|	0	95	903	859	861	84.32	588596	Rhizophagus irregularis	H⁺-ATPase
4393_830B_PMU1015_Dvar	PS23	gi|1988244575|gb|MW381047.1|	0	95	903	859	861	84.32	588596	Rhizophagus irregularis	H⁺-ATPase
4393_830B_PMU1015_Dvar	PS23	gi|1002004056|gb|KU128833.1|	0	96	903	1538	866	84.30	1803374	Rhizophagus sp. MUCL 43196	H⁺-ATPase
4393_830B_PMU1015_Dvar	PS23	gi|1002004062|gb|KU128836.1|	0	96	903	1538	866	84.18	588596	Rhizophagus irregularis	H⁺-ATPase
4393_830B_PMU1015_Dvar	PS23	gi|2749825988|ref|XM_025323130.2|	0	100	903	3538	905	83.87	588596	Rhizophagus irregularis	H⁺-ATPase
4394_1010A_PMU903_Dvar	PS23	gi|1988244573|gb|MW381046.1|	0	95	903	859	861	84.32	588596	Rhizophagus irregularis	H⁺-ATPase
4394_1010A_PMU903_Dvar	PS23	gi|1988244575|gb|MW381047.1|	0	95	903	859	861	84.32	588596	Rhizophagus irregularis	H⁺-ATPase
4394_1010A_PMU903_Dvar	PS23	gi|1002004056|gb|KU128833.1|	0	96	903	1538	866	84.30	1803374	Rhizophagus sp. MUCL 43196	H⁺-ATPase
4394_1010A_PMU903_Dvar	PS23	gi|1002004062|gb|KU128836.1|	0	96	903	1538	866	84.18	588596	Rhizophagus irregularis	H⁺-ATPase
4394_1010A_PMU903_Dvar	PS23	gi|2749825988|ref|XM_025323130.2|	0	100	903	3538	905	83.87	588596	Rhizophagus irregularis	H⁺-ATPase
4450_536A_PMU513_Dvar	PS23	gi|1988244573|gb|MW381046.1|	0	95	903	859	861	84.32	588596	Rhizophagus irregularis	H⁺-ATPase
4450_536A_PMU513_Dvar	PS23	gi|1988244575|gb|MW381047.1|	0	95	903	859	861	84.32	588596	Rhizophagus irregularis	H⁺-ATPase
4450_536A_PMU513_Dvar	PS23	gi|1002004056|gb|KU128833.1|	0	96	903	1538	866	84.30	1803374	Rhizophagus sp. MUCL 43196	H⁺-ATPase
4450_536A_PMU513_Dvar	PS23	gi|1002004062|gb|KU128836.1|	0	96	903	1538	866	84.18	588596	Rhizophagus irregularis	H⁺-ATPase
4450_536A_PMU513_Dvar	PS23	gi|2749825988|ref|XM_025323130.2|	0	100	903	3538	905	83.87	588596	Rhizophagus irregularis	H⁺-ATPase
4510_972A_PMU692_Dvar	PS23	gi|1988244573|gb|MW381046.1|	0	95	903	859	861	84.32	588596	Rhizophagus irregularis	H⁺-ATPase
4510_972A_PMU692_Dvar	PS23	gi|1988244575|gb|MW381047.1|	0	95	903	859	861	84.32	588596	Rhizophagus irregularis	H⁺-ATPase
4510_972A_PMU692_Dvar	PS23	gi|1002004056|gb|KU128833.1|	0	96	903	1538	866	84.30	1803374	Rhizophagus sp. MUCL 43196	H⁺-ATPase
4510_972A_PMU692_Dvar	PS23	gi|1002004062|gb|KU128836.1|	0	96	903	1538	866	84.18	588596	Rhizophagus irregularis	H⁺-ATPase
4510_972A_PMU692_Dvar	PS23	gi|2749825988|ref|XM_025323130.2|	0	100	903	3538	905	83.87	588596	Rhizophagus irregularis	H⁺-ATPase
46044610_1093A_PMU762_Dvar	PS23	gi|1988244573|gb|MW381046.1|	0	95	903	859	861	84.32	588596	Rhizophagus irregularis	H⁺-ATPase
46044610_1093A_PMU762_Dvar	PS23	gi|1988244575|gb|MW381047.1|	0	95	903	859	861	84.32	588596	Rhizophagus irregularis	H⁺-ATPase
46044610_1093A_PMU762_Dvar	PS23	gi|1002004056|gb|KU128833.1|	0	96	903	1538	866	84.30	1803374	Rhizophagus sp. MUCL 43196	H⁺-ATPase
46044610_1093A_PMU762_Dvar	PS23	gi|1002004062|gb|KU128836.1|	0	96	903	1538	866	84.18	588596	Rhizophagus irregularis	H⁺-ATPase
46044610_1093A_PMU762_Dvar	PS23	gi|2749825988|ref|XM_025323130.2|	0	100	903	3538	905	83.87	588596	Rhizophagus irregularis	H⁺-ATPase
CW0016_4015A_PMU1630_Dvar	PS23	gi|1988244573|gb|MW381046.1|	0	95	903	859	861	84.32	588596	Rhizophagus irregularis	H⁺-ATPase
CW0016_4015A_PMU1630_Dvar	PS23	gi|1988244575|gb|MW381047.1|	0	95	903	859	861	84.32	588596	Rhizophagus irregularis	H⁺-ATPase
CW0016_4015A_PMU1630_Dvar	PS23	gi|1002004056|gb|KU128833.1|	0	96	903	1538	866	84.30	1803374	Rhizophagus sp. MUCL 43196	H⁺-ATPase
CW0016_4015A_PMU1630_Dvar	PS23	gi|1002004062|gb|KU128836.1|	0	96	903	1538	866	84.18	588596	Rhizophagus irregularis	H⁺-ATPase
CW0016_4015A_PMU1630_Dvar	PS23	gi|2749825988|ref|XM_025323130.2|	0	100	903	3538	905	83.87	588596	Rhizophagus irregularis	H⁺-ATPase
4403_745C_PMU1202_Daes	PS24	gi|1988244573|gb|MW381046.1|	0	95	903	859	862	84.92	588596	Rhizophagus irregularis	H⁺-ATPase
4403_745C_PMU1202_Daes	PS24	gi|1988244575|gb|MW381047.1|	0	95	903	859	862	84.92	588596	Rhizophagus irregularis	H⁺-ATPase
4403_745C_PMU1202_Daes	PS24	gi|1002004056|gb|KU128833.1|	0	96	903	1538	867	84.89	1803374	Rhizophagus sp. MUCL 43196	H⁺-ATPase
4403_745C_PMU1202_Daes	PS24	gi|1002004062|gb|KU128836.1|	0	96	903	1538	866	84.64	588596	Rhizophagus irregularis	H⁺-ATPase
4403_745C_PMU1202_Daes	PS24	gi|2749825988|ref|XM_025323130.2|	0	100	903	3538	905	84.20	588596	Rhizophagus irregularis	H⁺-ATPase
4436_969D_PMU1570_Daes	PS24	gi|1988244573|gb|MW381046.1|	0	95	903	859	862	84.57	588596	Rhizophagus irregularis	H⁺-ATPase
4436_969D_PMU1570_Daes	PS24	gi|1988244575|gb|MW381047.1|	0	95	903	859	862	84.57	588596	Rhizophagus irregularis	H⁺-ATPase
4436_969D_PMU1570_Daes	PS24	gi|1002004056|gb|KU128833.1|	0	96	903	1538	867	84.54	1803374	Rhizophagus sp. MUCL 43196	H⁺-ATPase
4436_969D_PMU1570_Daes	PS24	gi|1002004062|gb|KU128836.1|	0	96	903	1538	867	84.43	588596	Rhizophagus irregularis	H⁺-ATPase
4436_969D_PMU1570_Daes	PS24	gi|2749825988|ref|XM_025323130.2|	0	100	903	3538	906	84.11	588596	Rhizophagus irregularis	H⁺-ATPase
4621_1194A_PMU851_Daes	PS24	gi|1988244573|gb|MW381046.1|	0	95	903	859	862	84.92	588596	Rhizophagus irregularis	H⁺-ATPase
4621_1194A_PMU851_Daes	PS24	gi|1988244575|gb|MW381047.1|	0	95	903	859	862	84.92	588596	Rhizophagus irregularis	H⁺-ATPase
4621_1194A_PMU851_Daes	PS24	gi|1002004056|gb|KU128833.1|	0	96	903	1538	867	84.89	1803374	Rhizophagus sp. MUCL 43196	H⁺-ATPase
4621_1194A_PMU851_Daes	PS24	gi|1002004062|gb|KU128836.1|	0	96	903	1538	866	84.64	588596	Rhizophagus irregularis	H⁺-ATPase
4621_1194A_PMU851_Daes	PS24	gi|2749825988|ref|XM_025323130.2|	0	100	903	3538	905	84.20	588596	Rhizophagus irregularis	H⁺-ATPase
BEG47_1140C_PMU1145_Depi	PS25	gi|1988244533|gb|MW381026.1|	0	95	903	859	860	84.30	588596	Rhizophagus irregularis	H⁺-ATPase
BEG47_1140C_PMU1145_Depi	PS25	gi|1988244531|gb|MW381025.1|	0	95	903	859	860	84.19	588596	Rhizophagus irregularis	H⁺-ATPase
BEG47_1140C_PMU1145_Depi	PS25	gi|1988244661|gb|MW381090.1|	0	95	903	859	862	84.11	588596	Rhizophagus irregularis	H⁺-ATPase
BEG47_1140C_PMU1145_Depi	PS25	gi|1002004092|gb|KU128851.1|	0	96	903	1493	873	84.08	658196	Glomus cerebriforme	H⁺-ATPase
BEG47_1140C_PMU1145_Depi	PS25	gi|2749825988|ref|XM_025323130.2|	0	100	903	3538	907	83.79	588596	Rhizophagus irregularis	H⁺-ATPase
FS16_2427A_PMU1525_Depi	PS25	gi|1988244533|gb|MW381026.1|	0	95	903	859	860	84.30	588596	Rhizophagus irregularis	H⁺-ATPase
FS16_2427A_PMU1525_Depi	PS25	gi|1988244531|gb|MW381025.1|	0	95	903	859	860	84.19	588596	Rhizophagus irregularis	H⁺-ATPase
FS16_2427A_PMU1525_Depi	PS25	gi|1002004056|gb|KU128833.1|	0	96	903	1538	868	84.10	1803374	Rhizophagus sp. MUCL 43196	H⁺-ATPase
FS16_2427A_PMU1525_Depi	PS25	gi|1002004092|gb|KU128851.1|	0	96	903	1493	873	84.08	658196	Glomus cerebriforme	H⁺-ATPase
FS16_2427A_PMU1525_Depi	PS25	gi|2749825988|ref|XM_025323130.2|	0	100	903	3538	907	83.79	588596	Rhizophagus irregularis	H⁺-ATPase
Blasz11_2271A_PMU1020_Djak	PS26	gi|1988244533|gb|MW381026.1|	0	95	903	859	859	83.82	588596	Rhizophagus irregularis	H⁺-ATPase
Blasz11_2271A_PMU1020_Djak	PS26	gi|1988244531|gb|MW381025.1|	0	95	903	859	859	83.70	588596	Rhizophagus irregularis	H⁺-ATPase
Blasz11_2271A_PMU1020_Djak	PS26	gi|1002004092|gb|KU128851.1|	0	96	903	1493	872	83.60	658196	Glomus cerebriforme	H⁺-ATPase
Blasz11_2271A_PMU1020_Djak	PS26	gi|1002004062|gb|KU128836.1|	0	96	903	1538	866	83.49	588596	Rhizophagus irregularis	H⁺-ATPase
Blasz11_2271A_PMU1020_Djak	PS26	gi|2749825988|ref|XM_025323130.2|	0	100	903	3538	905	83.20	588596	Rhizophagus irregularis	H⁺-ATPase
Blasz14_2274A_PMU1135_Dare	PS27	gi|1988244601|gb|MW381060.1|	0	95	903	859	861	84.32	588596	Rhizophagus irregularis	H⁺-ATPase
Blasz14_2274A_PMU1135_Dare	PS27	gi|1002004062|gb|KU128836.1|	0	96	903	1538	866	84.30	588596	Rhizophagus irregularis	H⁺-ATPase
Blasz14_2274A_PMU1135_Dare	PS27	gi|1002004056|gb|KU128833.1|	0	96	903	1538	866	84.30	1803374	Rhizophagus sp. MUCL 43196	H⁺-ATPase
Blasz14_2274A_PMU1135_Dare	PS27	gi|1002004035|gb|KU128823.1|	0	96	903	1538	866	84.30	588596	Rhizophagus irregularis	H⁺-ATPase
Blasz14_2274A_PMU1135_Dare	PS27	gi|2749825988|ref|XM_025323130.2|	0	100	903	3538	905	83.98	588596	Rhizophagus irregularis	H⁺-ATPase
4381_68A_PMU487_Dcel	PS28	gi|1002004056|gb|KU128833.1|	0	96	903	1538	866	84.64	1803374	Rhizophagus sp. MUCL 43196	H⁺-ATPase
4381_68A_PMU487_Dcel	PS28	gi|1002004062|gb|KU128836.1|	0	96	903	1538	866	84.53	588596	Rhizophagus irregularis	H⁺-ATPase
4381_68A_PMU487_Dcel	PS28	gi|1002004035|gb|KU128823.1|	0	96	903	1538	866	84.53	588596	Rhizophagus irregularis	H⁺-ATPase
4381_68A_PMU487_Dcel	PS28	gi|1002004092|gb|KU128851.1|	0	96	903	1493	873	84.42	658196	Glomus cerebriforme	H⁺-ATPase
4381_68A_PMU487_Dcel	PS28	gi|2749825988|ref|XM_025323130.2|	0	100	903	3538	905	84.20	588596	Rhizophagus irregularis	H⁺-ATPase
SC2_PMU1107_Dcel	PS28	gi|1988244533|gb|MW381026.1|	0	95	903	859	860	84.77	588596	Rhizophagus irregularis	H⁺-ATPase
SC2_PMU1107_Dcel	PS28	gi|1002004092|gb|KU128851.1|	0	96	903	1493	873	84.65	658196	Glomus cerebriforme	H⁺-ATPase
SC2_PMU1107_Dcel	PS28	gi|1002004056|gb|KU128833.1|	0	96	903	1538	866	84.64	1803374	Rhizophagus sp. MUCL 43196	H⁺-ATPase
SC2_PMU1107_Dcel	PS28	gi|1002004062|gb|KU128836.1|	0	96	903	1538	866	84.53	588596	Rhizophagus irregularis	H⁺-ATPase
SC2_PMU1107_Dcel	PS28	gi|2749825988|ref|XM_025323130.2|	0	100	903	3538	905	84.20	588596	Rhizophagus irregularis	H⁺-ATPase
AZ414A_356A_PMU529_Debu	PS29	gi|1002004056|gb|KU128833.1|	0	96	903	1538	869	84.24	1803374	Rhizophagus sp. MUCL 43196	H⁺-ATPase
AZ414A_356A_PMU529_Debu	PS29	gi|1002004062|gb|KU128836.1|	0	96	903	1538	869	84.12	588596	Rhizophagus irregularis	H⁺-ATPase
AZ414A_356A_PMU529_Debu	PS29	gi|1002004035|gb|KU128823.1|	0	96	903	1538	869	84.12	588596	Rhizophagus irregularis	H⁺-ATPase
AZ414A_356A_PMU529_Debu	PS29	gi|1002004092|gb|KU128851.1|	0	96	903	1493	872	83.95	658196	Glomus cerebriforme	H⁺-ATPase
AZ414A_356A_PMU529_Debu	PS29	gi|2749825988|ref|XM_025323130.2|	0	100	903	3538	908	83.81	588596	Rhizophagus irregularis	H⁺-ATPase
FS12_2334B_PMU1384_Debu	PS29	gi|1002004056|gb|KU128833.1|	0	96	903	1538	869	84.24	1803374	Rhizophagus sp. MUCL 43196	H⁺-ATPase
FS12_2334B_PMU1384_Debu	PS29	gi|1002004062|gb|KU128836.1|	0	96	903	1538	869	84.12	588596	Rhizophagus irregularis	H⁺-ATPase
FS12_2334B_PMU1384_Debu	PS29	gi|1002004035|gb|KU128823.1|	0	96	903	1538	869	84.12	588596	Rhizophagus irregularis	H⁺-ATPase
FS12_2334B_PMU1384_Debu	PS29	gi|1002004092|gb|KU128851.1|	0	96	903	1493	872	83.95	658196	Glomus cerebriforme	H⁺-ATPase
FS12_2334B_PMU1384_Debu	PS29	gi|2749825988|ref|XM_025323130.2|	0	100	903	3538	908	83.81	588596	Rhizophagus irregularis	H⁺-ATPase
Algerie2_1072C_PMU1392_Dspu	PS30	gi|1002004062|gb|KU128836.1|	0	96	903	1538	866	84.41	588596	Rhizophagus irregularis	H⁺-ATPase
Algerie2_1072C_PMU1392_Dspu	PS30	gi|1002004056|gb|KU128833.1|	0	96	903	1538	866	84.41	1803374	Rhizophagus sp. MUCL 43196	H⁺-ATPase
Algerie2_1072C_PMU1392_Dspu	PS30	gi|1002004035|gb|KU128823.1|	0	96	903	1538	866	84.41	588596	Rhizophagus irregularis	H⁺-ATPase
Algerie2_1072C_PMU1392_Dspu	PS30	gi|1002004088|gb|KU128849.1|	0	96	903	1538	866	84.30	588596	Rhizophagus irregularis	H⁺-ATPase
Algerie2_1072C_PMU1392_Dspu	PS30	gi|2749825988|ref|XM_025323130.2|	0	100	903	3538	905	84.09	588596	Rhizophagus irregularis	H⁺-ATPase
4096_1078A_PMU755_Dsab	PS31	gi|1988244533|gb|MW381026.1|	0	95	903	859	859	84.05	588596	Rhizophagus irregularis	H⁺-ATPase
4096_1078A_PMU755_Dsab	PS31	gi|1002004092|gb|KU128851.1|	0	96	903	1493	872	83.95	658196	Glomus cerebriforme	H⁺-ATPase
4096_1078A_PMU755_Dsab	PS31	gi|1988244531|gb|MW381025.1|	0	95	903	859	859	83.94	588596	Rhizophagus irregularis	H⁺-ATPase
4096_1078A_PMU755_Dsab	PS31	gi|1002004062|gb|KU128836.1|	0	96	903	1538	867	83.62	588596	Rhizophagus irregularis	H⁺-ATPase
4096_1078A_PMU755_Dsab	PS31	gi|2749825988|ref|XM_025323130.2|	0	100	903	3538	906	83.44	588596	Rhizophagus irregularis	H⁺-ATPase
4664_2006C_PMU1346_Dsab	PS31	gi|1988244533|gb|MW381026.1|	0	95	903	859	859	83.94	588596	Rhizophagus irregularis	H⁺-ATPase
4664_2006C_PMU1346_Dsab	PS31	gi|1002004092|gb|KU128851.1|	0	96	903	1493	872	83.83	658196	Glomus cerebriforme	H⁺-ATPase
4664_2006C_PMU1346_Dsab	PS31	gi|1988244531|gb|MW381025.1|	0	95	903	859	859	83.82	588596	Rhizophagus irregularis	H⁺-ATPase
4664_2006C_PMU1346_Dsab	PS31	gi|1002004062|gb|KU128836.1|	0	96	903	1538	867	83.39	588596	Rhizophagus irregularis	H⁺-ATPase
4664_2006C_PMU1346_Dsab	PS31	gi|2749825988|ref|XM_025323130.2|	0	100	903	3538	906	83.22	588596	Rhizophagus irregularis	H⁺-ATPase
BFTM_1197A_PMU845_Amor	PS32	gi|2323726011|ref|XM_051573656.1|	1.86e-77	74	800	3223	599	76.13	101096	Gilbertella persicaria	H⁺-ATPase
194757_703A_PMU461_Gros	PS33	gi|1988244579|gb|MW381049.1|	0	94	903	859	853	84.53	588596	Rhizophagus irregularis	H⁺-ATPase
194757_703A_PMU461_Gros	PS33	gi|1002004062|gb|KU128836.1|	0	94	903	1538	853	84.41	588596	Rhizophagus irregularis	H⁺-ATPase
194757_703A_PMU461_Gros	PS33	gi|1988244601|gb|MW381060.1|	0	94	903	859	853	84.41	588596	Rhizophagus irregularis	H⁺-ATPase
194757_703A_PMU461_Gros	PS33	gi|1002004035|gb|KU128823.1|	0	94	903	1538	853	84.41	588596	Rhizophagus irregularis	H⁺-ATPase
194757_703A_PMU461_Gros	PS33	gi|2749825988|ref|XM_025323130.2|	0	100	903	3538	911	83.86	588596	Rhizophagus irregularis	H⁺-ATPase
4511_973A_PMU694_Gros	PS33	gi|1988244579|gb|MW381049.1|	0	94	903	859	853	84.76	588596	Rhizophagus irregularis	H⁺-ATPase
4511_973A_PMU694_Gros	PS33	gi|1002004062|gb|KU128836.1|	0	94	903	1538	853	84.64	588596	Rhizophagus irregularis	H⁺-ATPase
4511_973A_PMU694_Gros	PS33	gi|1988244601|gb|MW381060.1|	0	94	903	859	853	84.64	588596	Rhizophagus irregularis	H⁺-ATPase
4511_973A_PMU694_Gros	PS33	gi|1002004035|gb|KU128823.1|	0	94	903	1538	853	84.64	588596	Rhizophagus irregularis	H⁺-ATPase
4511_973A_PMU694_Gros	PS33	gi|2749825988|ref|XM_025323130.2|	0	100	903	3538	911	84.08	588596	Rhizophagus irregularis	H⁺-ATPase
4752_496A_PMU506_Gros	PS33	gi|1988244579|gb|MW381049.1|	0	94	903	859	853	84.76	588596	Rhizophagus irregularis	H⁺-ATPase
4752_496A_PMU506_Gros	PS33	gi|1988244601|gb|MW381060.1|	0	94	903	859	853	84.64	588596	Rhizophagus irregularis	H⁺-ATPase
4752_496A_PMU506_Gros	PS33	gi|1002004062|gb|KU128836.1|	0	96	903	1538	873	84.31	588596	Rhizophagus irregularis	H⁺-ATPase
4752_496A_PMU506_Gros	PS33	gi|1002004035|gb|KU128823.1|	0	96	903	1538	873	84.31	588596	Rhizophagus irregularis	H⁺-ATPase
4752_496A_PMU506_Gros	PS33	gi|2749825988|ref|XM_025323130.2|	0	100	903	3538	911	84.19	588596	Rhizophagus irregularis	H⁺-ATPase
CW0011_4010A_PMU1625_Gros	PS33	gi|1988244579|gb|MW381049.1|	0	93	840	859	788	84.77	588596	Rhizophagus irregularis	H⁺-ATPase
CW0011_4010A_PMU1625_Gros	PS33	gi|1002004062|gb|KU128836.1|	0	93	840	1538	788	84.65	588596	Rhizophagus irregularis	H⁺-ATPase
CW0011_4010A_PMU1625_Gros	PS33	gi|1988244601|gb|MW381060.1|	0	93	840	859	788	84.65	588596	Rhizophagus irregularis	H⁺-ATPase
CW0011_4010A_PMU1625_Gros	PS33	gi|1002004035|gb|KU128823.1|	0	93	840	1538	788	84.65	588596	Rhizophagus irregularis	H⁺-ATPase
CW0011_4010A_PMU1625_Gros	PS33	gi|2749825988|ref|XM_025323130.2|	0	99	840	3538	846	84.04	588596	Rhizophagus irregularis	H⁺-ATPase
woodslee_203A_PMU407_Gros	PS33	gi|1988244579|gb|MW381049.1|	0	94	903	859	853	84.64	588596	Rhizophagus irregularis	H⁺-ATPase
woodslee_203A_PMU407_Gros	PS33	gi|1988244601|gb|MW381060.1|	0	94	903	859	853	84.53	588596	Rhizophagus irregularis	H⁺-ATPase
woodslee_203A_PMU407_Gros	PS33	gi|1002004062|gb|KU128836.1|	0	96	903	1538	873	84.19	588596	Rhizophagus irregularis	H⁺-ATPase
woodslee_203A_PMU407_Gros	PS33	gi|1002004035|gb|KU128823.1|	0	96	903	1538	873	84.19	588596	Rhizophagus irregularis	H⁺-ATPase
woodslee_203A_PMU407_Gros	PS33	gi|2749825988|ref|XM_025323130.2|	0	100	903	3538	911	84.08	588596	Rhizophagus irregularis	H⁺-ATPase
BEG35_2003A_PMU640_Dhet	PS34	gi|1988244601|gb|MW381060.1|	0	95	903	859	861	84.55	588596	Rhizophagus irregularis	H⁺-ATPase
BEG35_2003A_PMU640_Dhet	PS34	gi|1988244579|gb|MW381049.1|	0	95	903	859	861	84.55	588596	Rhizophagus irregularis	H⁺-ATPase
BEG35_2003A_PMU640_Dhet	PS34	gi|1002004062|gb|KU128836.1|	0	96	903	1538	867	84.43	588596	Rhizophagus irregularis	H⁺-ATPase
BEG35_2003A_PMU640_Dhet	PS34	gi|1002004035|gb|KU128823.1|	0	96	903	1538	867	84.43	588596	Rhizophagus irregularis	H⁺-ATPase
BEG35_2003A_PMU640_Dhet	PS34	gi|2749825988|ref|XM_025323130.2|	0	100	903	3538	907	84.23	588596	Rhizophagus irregularis	H⁺-ATPase
CL157_2013B_PMU1117_Dhet	PS34	gi|1988244601|gb|MW381060.1|	0	95	903	859	861	84.32	588596	Rhizophagus irregularis	H⁺-ATPase
CL157_2013B_PMU1117_Dhet	PS34	gi|1988244579|gb|MW381049.1|	0	95	903	859	861	84.32	588596	Rhizophagus irregularis	H⁺-ATPase
CL157_2013B_PMU1117_Dhet	PS34	gi|1002004062|gb|KU128836.1|	0	96	903	1538	867	84.20	588596	Rhizophagus irregularis	H⁺-ATPase
CL157_2013B_PMU1117_Dhet	PS34	gi|1002004035|gb|KU128823.1|	0	96	903	1538	867	84.20	588596	Rhizophagus irregularis	H⁺-ATPase
CL157_2013B_PMU1117_Dhet	PS34	gi|2749825988|ref|XM_025323130.2|	0	100	903	3538	907	83.90	588596	Rhizophagus irregularis	H⁺-ATPase
4385_PMU172_Cgil	PS35	gi|1988244601|gb|MW381060.1|	0	95	903	859	860	83.37	588596	Rhizophagus irregularis	H⁺-ATPase
4385_PMU172_Cgil	PS35	gi|1002004062|gb|KU128836.1|	0	96	903	1538	868	83.30	588596	Rhizophagus irregularis	H⁺-ATPase
4385_PMU172_Cgil	PS35	gi|1002004035|gb|KU128823.1|	0	96	903	1538	868	83.30	588596	Rhizophagus irregularis	H⁺-ATPase
4385_PMU172_Cgil	PS35	gi|1002004060|gb|KU128835.1|	0	96	903	1538	868	83.30	588596	Rhizophagus irregularis	H⁺-ATPase
4385_PMU172_Cgil	PS35	gi|2749825988|ref|XM_025323130.2|	0	100	903	3538	906	83.11	588596	Rhizophagus irregularis	H⁺-ATPase
4398_831C_PMU1193_Cgil	PS35	gi|1988244601|gb|MW381060.1|	0	95	903	859	860	83.37	588596	Rhizophagus irregularis	H⁺-ATPase
4398_831C_PMU1193_Cgil	PS35	gi|1002004062|gb|KU128836.1|	0	96	903	1538	868	83.30	588596	Rhizophagus irregularis	H⁺-ATPase
4398_831C_PMU1193_Cgil	PS35	gi|1002004035|gb|KU128823.1|	0	96	903	1538	868	83.30	588596	Rhizophagus irregularis	H⁺-ATPase
4398_831C_PMU1193_Cgil	PS35	gi|1002004060|gb|KU128835.1|	0	96	903	1538	868	83.30	588596	Rhizophagus irregularis	H⁺-ATPase
4398_831C_PMU1193_Cgil	PS35	gi|2749825988|ref|XM_025323130.2|	0	100	903	3538	906	83.11	588596	Rhizophagus irregularis	H⁺-ATPase
4414_1105C_PMU1080_Cgil	PS35	gi|1988244601|gb|MW381060.1|	0	95	903	859	860	83.37	588596	Rhizophagus irregularis	H⁺-ATPase
4414_1105C_PMU1080_Cgil	PS35	gi|1002004062|gb|KU128836.1|	0	96	903	1538	868	83.30	588596	Rhizophagus irregularis	H⁺-ATPase
4414_1105C_PMU1080_Cgil	PS35	gi|1002004035|gb|KU128823.1|	0	96	903	1538	868	83.30	588596	Rhizophagus irregularis	H⁺-ATPase
4414_1105C_PMU1080_Cgil	PS35	gi|1002004060|gb|KU128835.1|	0	96	903	1538	868	83.30	588596	Rhizophagus irregularis	H⁺-ATPase
4414_1105C_PMU1080_Cgil	PS35	gi|2749825988|ref|XM_025323130.2|	0	100	903	3538	906	83.11	588596	Rhizophagus irregularis	H⁺-ATPase
4419_860D_PMU1065_Cgil	PS35	gi|1988244601|gb|MW381060.1|	0	95	903	859	860	83.37	588596	Rhizophagus irregularis	H⁺-ATPase
4419_860D_PMU1065_Cgil	PS35	gi|1002004062|gb|KU128836.1|	0	96	903	1538	868	83.30	588596	Rhizophagus irregularis	H⁺-ATPase
4419_860D_PMU1065_Cgil	PS35	gi|1002004035|gb|KU128823.1|	0	96	903	1538	868	83.30	588596	Rhizophagus irregularis	H⁺-ATPase
4419_860D_PMU1065_Cgil	PS35	gi|1002004060|gb|KU128835.1|	0	96	903	1538	868	83.30	588596	Rhizophagus irregularis	H⁺-ATPase
4419_860D_PMU1065_Cgil	PS35	gi|2749825988|ref|XM_025323130.2|	0	100	903	3538	906	83.11	588596	Rhizophagus irregularis	H⁺-ATPase
4430_2047A_PMU651_Cgil	PS35	gi|1988244575|gb|MW381047.1|	0	95	903	859	861	83.28	588596	Rhizophagus irregularis	H⁺-ATPase
4430_2047A_PMU651_Cgil	PS35	gi|1988244573|gb|MW381046.1|	0	95	903	859	860	83.26	588596	Rhizophagus irregularis	H⁺-ATPase
4430_2047A_PMU651_Cgil	PS35	gi|1002004056|gb|KU128833.1|	0	96	903	1538	869	83.20	1803374	Rhizophagus sp. MUCL 43196	H⁺-ATPase
4430_2047A_PMU651_Cgil	PS35	gi|1988244671|gb|MW381095.1|	0	95	903	859	860	83.14	588596	Rhizophagus irregularis	H⁺-ATPase
4430_2047A_PMU651_Cgil	PS35	gi|1988244669|gb|MW381094.1|	0	95	903	859	860	83.02	588596	Rhizophagus irregularis	H⁺-ATPase
4436_787A_PMU605_Cgil	PS35	gi|1988244575|gb|MW381047.1|	0	95	903	859	861	83.28	588596	Rhizophagus irregularis	H⁺-ATPase
4436_787A_PMU605_Cgil	PS35	gi|1988244573|gb|MW381046.1|	0	95	903	859	860	83.26	588596	Rhizophagus irregularis	H⁺-ATPase
4436_787A_PMU605_Cgil	PS35	gi|1002004056|gb|KU128833.1|	0	96	903	1538	869	83.20	1803374	Rhizophagus sp. MUCL 43196	H⁺-ATPase
4436_787A_PMU605_Cgil	PS35	gi|1988244671|gb|MW381095.1|	0	95	903	859	860	83.14	588596	Rhizophagus irregularis	H⁺-ATPase
4436_787A_PMU605_Cgil	PS35	gi|1988244669|gb|MW381094.1|	0	95	903	859	860	83.02	588596	Rhizophagus irregularis	H⁺-ATPase
CW0008_4007A_PMU1613_Cgil	PS35	gi|1988244575|gb|MW381047.1|	0	95	903	859	861	83.39	588596	Rhizophagus irregularis	H⁺-ATPase
CW0008_4007A_PMU1613_Cgil	PS35	gi|1988244573|gb|MW381046.1|	0	95	903	859	860	83.37	588596	Rhizophagus irregularis	H⁺-ATPase
CW0008_4007A_PMU1613_Cgil	PS35	gi|1002004056|gb|KU128833.1|	0	96	903	1538	869	83.31	1803374	Rhizophagus sp. MUCL 43196	H⁺-ATPase
CW0008_4007A_PMU1613_Cgil	PS35	gi|1988244671|gb|MW381095.1|	0	95	903	859	860	83.26	588596	Rhizophagus irregularis	H⁺-ATPase
CW0008_4007A_PMU1613_Cgil	PS35	gi|1988244669|gb|MW381094.1|	0	95	903	859	860	83.14	588596	Rhizophagus irregularis	H⁺-ATPase
5274_2288B_PMU1306_Pbra	PS36	gi|254212282|gb|GQ205028.1|	2.65e-96	82	903	1468	750	75.87	658197	Glomus multiforum	H⁺-ATPase
5274_2288B_PMU1306_Pbra	PS36	gi|254212284|gb|GQ205029.1|	1.23e-94	82	903	1468	750	75.73	1117310	Funneliformis caledonium	H⁺-ATPase
4423_1159D_PMU1569_Psp	PS37	gi|2323712885|ref|XM_051543932.1|	3.47e-85	69	903	3002	627	76.40	101107	Halteromyces radiatus	H⁺-ATPase
5088_2360A_PMU1319_Psp	PS37	gi|2323712885|ref|XM_051543932.1|	3.47e-85	69	903	3002	627	76.40	101107	Halteromyces radiatus	H⁺-ATPase
MAFF520057_2499A_PMU1582_Acal	PS38	gi|254212280|gb|GQ205027.1|	0	90	903	1468	818	81.05	2650738	Rhizophagus prolifer	H⁺-ATPase
MAFF520057_2499A_PMU1582_Acal	PS38	gi|1988244567|gb|MW381043.1|	0	94	903	859	851	80.85	588596	Rhizophagus irregularis	H⁺-ATPase
MAFF520057_2499A_PMU1582_Acal	PS38	gi|254212290|gb|GQ205032.1|	2.36e-176	90	903	1468	817	80.66	758871	Glomus sp. DAOM 212150	H⁺-ATPase
MAFF520057_2499A_PMU1582_Acal	PS38	gi|1988244543|gb|MW381031.1|	3.04e-180	95	903	859	858	80.30	588596	Rhizophagus irregularis	H⁺-ATPase
MAFF520057_2499A_PMU1582_Acal	PS38	gi|1988244541|gb|MW381030.1|	3.93e-179	95	903	859	858	80.19	588596	Rhizophagus irregularis	H⁺-ATPase
MAFF520084_2504A_PMU1584_Acal	PS38	gi|1988244567|gb|MW381043.1|	0	92	903	859	836	80.86	588596	Rhizophagus irregularis	H⁺-ATPase
MAFF520084_2504A_PMU1584_Acal	PS38	gi|254212280|gb|GQ205027.1|	5.08e-178	90	903	1468	818	80.81	2650738	Rhizophagus prolifer	H⁺-ATPase
MAFF520084_2504A_PMU1584_Acal	PS38	gi|254212290|gb|GQ205032.1|	1.1e-174	90	903	1468	817	80.54	758871	Glomus sp. DAOM 212150	H⁺-ATPase
MAFF520084_2504A_PMU1584_Acal	PS38	gi|1988244543|gb|MW381031.1|	5.08e-178	92	903	859	835	80.48	588596	Rhizophagus irregularis	H⁺-ATPase
MAFF520084_2504A_PMU1584_Acal	PS38	gi|1988244541|gb|MW381030.1|	6.57e-177	92	903	859	835	80.36	588596	Rhizophagus irregularis	H⁺-ATPase
MAFF520090_2501A_PMU1583_Alep	PS39	gi|254212288|gb|GQ205031.1|	1.1e-174	90	903	1468	820	80.61	658200	Rhizophagus custos	H⁺-ATPase
MAFF520090_2501A_PMU1583_Alep	PS39	gi|1988244657|gb|MW381088.1|	0	95	903	859	859	80.44	588596	Rhizophagus irregularis	H⁺-ATPase
MAFF520090_2501A_PMU1583_Alep	PS39	gi|1988244677|gb|MW381098.1|	3.04e-180	95	903	859	859	80.33	588596	Rhizophagus irregularis	H⁺-ATPase
MAFF520090_2501A_PMU1583_Alep	PS39	gi|1002004096|gb|KU128853.1|	6.62e-172	96	903	1538	871	79.68	94130	Rhizophagus clarus	H⁺-ATPase
MAFF520090_2501A_PMU1583_Alep	PS39	gi|1988244535|gb|MW381027.1|	3.08e-170	95	903	859	865	79.65	94130;588596	Rhizophagus clarus;Rhizophagus irregularis	H⁺-ATPase
212939_IVT38A_PMU95_Rves	PS01	gi|2199076124|gb|OK105187.1|	0	100	684	1430	684	98.54	588596	Rhizophagus irregularis	GLML
212939_IVT38A_PMU95_Rves	PS01	gi|2589090405|gb|OQ628344.1|	0	100	684	684	684	98.54	588596	Rhizophagus irregularis	GLML
212939_IVT38A_PMU95_Rves	PS01	gi|2589090389|gb|OQ628336.1|	0	100	684	684	684	98.54	588596	Rhizophagus irregularis	GLML
212939_IVT38A_PMU95_Rves	PS01	gi|2589090411|gb|OQ628347.1|	0	100	684	684	684	98.54	588596	Rhizophagus irregularis	GLML
212939_IVT38A_PMU95_Rves	PS01	gi|2589090397|gb|OQ628340.1|	0	100	684	684	684	98.54	588596	Rhizophagus irregularis	GLML
2285_617B_PMU966_Rves	PS01	gi|2199076124|gb|OK105187.1|	0	100	684	1430	684	98.39	588596	Rhizophagus irregularis	GLML
2285_617B_PMU966_Rves	PS01	gi|2589090405|gb|OQ628344.1|	0	100	684	684	684	98.39	588596	Rhizophagus irregularis	GLML
2285_617B_PMU966_Rves	PS01	gi|2589090389|gb|OQ628336.1|	0	100	684	684	684	98.39	588596	Rhizophagus irregularis	GLML
2285_617B_PMU966_Rves	PS01	gi|2589090411|gb|OQ628347.1|	0	100	684	684	684	98.39	588596	Rhizophagus irregularis	GLML
2285_617B_PMU966_Rves	PS01	gi|2589090397|gb|OQ628340.1|	0	100	684	684	684	98.39	588596	Rhizophagus irregularis	GLML
2973_IVT45A_PMU22_Rves	PS01	gi|2199076124|gb|OK105187.1|	0	100	684	1430	684	98.25	588596	Rhizophagus irregularis	GLML
2973_IVT45A_PMU22_Rves	PS01	gi|2589090405|gb|OQ628344.1|	0	100	684	684	684	98.25	588596	Rhizophagus irregularis	GLML
2973_IVT45A_PMU22_Rves	PS01	gi|2589090389|gb|OQ628336.1|	0	100	684	684	684	98.25	588596	Rhizophagus irregularis	GLML
2973_IVT45A_PMU22_Rves	PS01	gi|2589090411|gb|OQ628347.1|	0	100	684	684	684	98.25	588596	Rhizophagus irregularis	GLML
2973_IVT45A_PMU22_Rves	PS01	gi|2589090397|gb|OQ628340.1|	0	100	684	684	684	98.25	588596	Rhizophagus irregularis	GLML
3029_660C_PMU1140_Rves	PS01	gi|2199076124|gb|OK105187.1|	0	100	684	1430	684	98.54	588596	Rhizophagus irregularis	GLML
3029_660C_PMU1140_Rves	PS01	gi|2589090405|gb|OQ628344.1|	0	100	684	684	684	98.54	588596	Rhizophagus irregularis	GLML
3029_660C_PMU1140_Rves	PS01	gi|2589090389|gb|OQ628336.1|	0	100	684	684	684	98.54	588596	Rhizophagus irregularis	GLML
3029_660C_PMU1140_Rves	PS01	gi|2589090411|gb|OQ628347.1|	0	100	684	684	684	98.54	588596	Rhizophagus irregularis	GLML
3029_660C_PMU1140_Rves	PS01	gi|2589090397|gb|OQ628340.1|	0	100	684	684	684	98.54	588596	Rhizophagus irregularis	GLML
3628_IVT65A_PMU128_Rves	PS01	gi|2199076124|gb|OK105187.1|	0	100	684	1430	684	98.54	588596	Rhizophagus irregularis	GLML
3628_IVT65A_PMU128_Rves	PS01	gi|2589090405|gb|OQ628344.1|	0	100	684	684	684	98.54	588596	Rhizophagus irregularis	GLML
3628_IVT65A_PMU128_Rves	PS01	gi|2589090389|gb|OQ628336.1|	0	100	684	684	684	98.54	588596	Rhizophagus irregularis	GLML
3628_IVT65A_PMU128_Rves	PS01	gi|2589090411|gb|OQ628347.1|	0	100	684	684	684	98.54	588596	Rhizophagus irregularis	GLML
3628_IVT65A_PMU128_Rves	PS01	gi|2589090397|gb|OQ628340.1|	0	100	684	684	684	98.54	588596	Rhizophagus irregularis	GLML
4086_IVT68A_PMU85_Rves	PS01	gi|2199076124|gb|OK105187.1|	0	100	684	1430	684	98.54	588596	Rhizophagus irregularis	GLML
4086_IVT68A_PMU85_Rves	PS01	gi|2589090405|gb|OQ628344.1|	0	100	684	684	684	98.54	588596	Rhizophagus irregularis	GLML
4086_IVT68A_PMU85_Rves	PS01	gi|2589090389|gb|OQ628336.1|	0	100	684	684	684	98.54	588596	Rhizophagus irregularis	GLML
4086_IVT68A_PMU85_Rves	PS01	gi|2589090411|gb|OQ628347.1|	0	100	684	684	684	98.54	588596	Rhizophagus irregularis	GLML
4086_IVT68A_PMU85_Rves	PS01	gi|2589090397|gb|OQ628340.1|	0	100	684	684	684	98.54	588596	Rhizophagus irregularis	GLML
4369_IVT81A_PMU249_Rves	PS01	gi|2199076124|gb|OK105187.1|	0	100	684	1430	684	98.10	588596	Rhizophagus irregularis	GLML
4369_IVT81A_PMU249_Rves	PS01	gi|2589090405|gb|OQ628344.1|	0	100	684	684	684	98.10	588596	Rhizophagus irregularis	GLML
4369_IVT81A_PMU249_Rves	PS01	gi|2589090389|gb|OQ628336.1|	0	100	684	684	684	98.10	588596	Rhizophagus irregularis	GLML
4369_IVT81A_PMU249_Rves	PS01	gi|2589090411|gb|OQ628347.1|	0	100	684	684	684	98.10	588596	Rhizophagus irregularis	GLML
4369_IVT81A_PMU249_Rves	PS01	gi|2589090397|gb|OQ628340.1|	0	100	684	684	684	98.10	588596	Rhizophagus irregularis	GLML
4374_IVT87A_PMU151_Rves	PS01	gi|2199076124|gb|OK105187.1|	0	100	684	1430	684	98.68	588596	Rhizophagus irregularis	GLML
4374_IVT87A_PMU151_Rves	PS01	gi|2589090405|gb|OQ628344.1|	0	100	684	684	684	98.68	588596	Rhizophagus irregularis	GLML
4374_IVT87A_PMU151_Rves	PS01	gi|2589090389|gb|OQ628336.1|	0	100	684	684	684	98.68	588596	Rhizophagus irregularis	GLML
4374_IVT87A_PMU151_Rves	PS01	gi|2589090411|gb|OQ628347.1|	0	100	684	684	684	98.68	588596	Rhizophagus irregularis	GLML
4374_IVT87A_PMU151_Rves	PS01	gi|2589090397|gb|OQ628340.1|	0	100	684	684	684	98.68	588596	Rhizophagus irregularis	GLML
4375_IVT88B_PMU67_Rves	PS01	gi|2199076124|gb|OK105187.1|	0	100	684	1430	684	98.54	588596	Rhizophagus irregularis	GLML
4375_IVT88B_PMU67_Rves	PS01	gi|2589090405|gb|OQ628344.1|	0	100	684	684	684	98.54	588596	Rhizophagus irregularis	GLML
4375_IVT88B_PMU67_Rves	PS01	gi|2589090389|gb|OQ628336.1|	0	100	684	684	684	98.54	588596	Rhizophagus irregularis	GLML
4375_IVT88B_PMU67_Rves	PS01	gi|2589090411|gb|OQ628347.1|	0	100	684	684	684	98.54	588596	Rhizophagus irregularis	GLML
4375_IVT88B_PMU67_Rves	PS01	gi|2589090397|gb|OQ628340.1|	0	100	684	684	684	98.54	588596	Rhizophagus irregularis	GLML
5074_2353A_PMU1227_Rves	PS01	gi|2199076124|gb|OK105187.1|	0	100	684	1430	684	98.54	588596	Rhizophagus irregularis	GLML
5074_2353A_PMU1227_Rves	PS01	gi|2589090405|gb|OQ628344.1|	0	100	684	684	684	98.54	588596	Rhizophagus irregularis	GLML
5074_2353A_PMU1227_Rves	PS01	gi|2589090389|gb|OQ628336.1|	0	100	684	684	684	98.54	588596	Rhizophagus irregularis	GLML
5074_2353A_PMU1227_Rves	PS01	gi|2589090411|gb|OQ628347.1|	0	100	684	684	684	98.54	588596	Rhizophagus irregularis	GLML
5074_2353A_PMU1227_Rves	PS01	gi|2589090397|gb|OQ628340.1|	0	100	684	684	684	98.54	588596	Rhizophagus irregularis	GLML
Gwalkeri_IVT132A_PMU540_Rves	PS01	gi|2199076124|gb|OK105187.1|	0	100	684	1430	684	98.39	588596	Rhizophagus irregularis	GLML
Gwalkeri_IVT132A_PMU540_Rves	PS01	gi|2589090405|gb|OQ628344.1|	0	100	684	684	684	98.39	588596	Rhizophagus irregularis	GLML
Gwalkeri_IVT132A_PMU540_Rves	PS01	gi|2589090389|gb|OQ628336.1|	0	100	684	684	684	98.39	588596	Rhizophagus irregularis	GLML
Gwalkeri_IVT132A_PMU540_Rves	PS01	gi|2589090411|gb|OQ628347.1|	0	100	684	684	684	98.39	588596	Rhizophagus irregularis	GLML
Gwalkeri_IVT132A_PMU540_Rves	PS01	gi|2589090397|gb|OQ628340.1|	0	100	684	684	684	98.39	588596	Rhizophagus irregularis	GLML
4292_708C_PMU1105_Rirr	PS02	gi|2199076124|gb|OK105187.1|	0	100	684	1430	684	100	588596	Rhizophagus irregularis	GLML
4292_708C_PMU1105_Rirr	PS02	gi|2589090405|gb|OQ628344.1|	0	100	684	684	684	100	588596	Rhizophagus irregularis	GLML
4292_708C_PMU1105_Rirr	PS02	gi|2589090389|gb|OQ628336.1|	0	100	684	684	684	100	588596	Rhizophagus irregularis	GLML
4292_708C_PMU1105_Rirr	PS02	gi|2589090411|gb|OQ628347.1|	0	100	684	684	684	100	588596	Rhizophagus irregularis	GLML
4292_708C_PMU1105_Rirr	PS02	gi|2589090397|gb|OQ628340.1|	0	100	684	684	684	100	588596	Rhizophagus irregularis	GLML
4341_IVT72A_PMU55_Rirr	PS02	gi|2199076124|gb|OK105187.1|	0	100	684	1430	684	100	588596	Rhizophagus irregularis	GLML
4341_IVT72A_PMU55_Rirr	PS02	gi|2589090405|gb|OQ628344.1|	0	100	684	684	684	100	588596	Rhizophagus irregularis	GLML
4341_IVT72A_PMU55_Rirr	PS02	gi|2589090389|gb|OQ628336.1|	0	100	684	684	684	100	588596	Rhizophagus irregularis	GLML
4341_IVT72A_PMU55_Rirr	PS02	gi|2589090411|gb|OQ628347.1|	0	100	684	684	684	100	588596	Rhizophagus irregularis	GLML
4341_IVT72A_PMU55_Rirr	PS02	gi|2589090397|gb|OQ628340.1|	0	100	684	684	684	100	588596	Rhizophagus irregularis	GLML
4348_IVT77A_PMU73_Rirr	PS02	gi|2199076124|gb|OK105187.1|	0	100	684	1430	684	100	588596	Rhizophagus irregularis	GLML
4348_IVT77A_PMU73_Rirr	PS02	gi|2589090405|gb|OQ628344.1|	0	100	684	684	684	100	588596	Rhizophagus irregularis	GLML
4348_IVT77A_PMU73_Rirr	PS02	gi|2589090389|gb|OQ628336.1|	0	100	684	684	684	100	588596	Rhizophagus irregularis	GLML
4348_IVT77A_PMU73_Rirr	PS02	gi|2589090411|gb|OQ628347.1|	0	100	684	684	684	100	588596	Rhizophagus irregularis	GLML
4348_IVT77A_PMU73_Rirr	PS02	gi|2589090397|gb|OQ628340.1|	0	100	684	684	684	100	588596	Rhizophagus irregularis	GLML
4375_IVT88A_PMU25_Rirr	PS02	gi|2199076124|gb|OK105187.1|	0	100	684	1430	684	100	588596	Rhizophagus irregularis	GLML
4375_IVT88A_PMU25_Rirr	PS02	gi|2589090405|gb|OQ628344.1|	0	100	684	684	684	100	588596	Rhizophagus irregularis	GLML
4375_IVT88A_PMU25_Rirr	PS02	gi|2589090389|gb|OQ628336.1|	0	100	684	684	684	100	588596	Rhizophagus irregularis	GLML
4375_IVT88A_PMU25_Rirr	PS02	gi|2589090411|gb|OQ628347.1|	0	100	684	684	684	100	588596	Rhizophagus irregularis	GLML
4375_IVT88A_PMU25_Rirr	PS02	gi|2589090397|gb|OQ628340.1|	0	100	684	684	684	100	588596	Rhizophagus irregularis	GLML
4569_1185B_PMU1002_Rirr	PS02	gi|2199076124|gb|OK105187.1|	0	100	684	1430	684	100	588596	Rhizophagus irregularis	GLML
4569_1185B_PMU1002_Rirr	PS02	gi|2589090405|gb|OQ628344.1|	0	100	684	684	684	100	588596	Rhizophagus irregularis	GLML
4569_1185B_PMU1002_Rirr	PS02	gi|2589090389|gb|OQ628336.1|	0	100	684	684	684	100	588596	Rhizophagus irregularis	GLML
4569_1185B_PMU1002_Rirr	PS02	gi|2589090411|gb|OQ628347.1|	0	100	684	684	684	100	588596	Rhizophagus irregularis	GLML
4569_1185B_PMU1002_Rirr	PS02	gi|2589090397|gb|OQ628340.1|	0	100	684	684	684	100	588596	Rhizophagus irregularis	GLML
4674_1184D_PMU1454_Rirr	PS02	gi|2199076124|gb|OK105187.1|	0	100	684	1430	684	100	588596	Rhizophagus irregularis	GLML
4674_1184D_PMU1454_Rirr	PS02	gi|2589090405|gb|OQ628344.1|	0	100	684	684	684	100	588596	Rhizophagus irregularis	GLML
4674_1184D_PMU1454_Rirr	PS02	gi|2589090389|gb|OQ628336.1|	0	100	684	684	684	100	588596	Rhizophagus irregularis	GLML
4674_1184D_PMU1454_Rirr	PS02	gi|2589090411|gb|OQ628347.1|	0	100	684	684	684	100	588596	Rhizophagus irregularis	GLML
4674_1184D_PMU1454_Rirr	PS02	gi|2589090397|gb|OQ628340.1|	0	100	684	684	684	100	588596	Rhizophagus irregularis	GLML
CC44A_IVT7A_PMU24_Rirr	PS02	gi|2199076124|gb|OK105187.1|	0	100	684	1430	684	99.42	588596	Rhizophagus irregularis	GLML
CC44A_IVT7A_PMU24_Rirr	PS02	gi|2589090405|gb|OQ628344.1|	0	100	684	684	684	99.42	588596	Rhizophagus irregularis	GLML
CC44A_IVT7A_PMU24_Rirr	PS02	gi|2589090389|gb|OQ628336.1|	0	100	684	684	684	99.42	588596	Rhizophagus irregularis	GLML
CC44A_IVT7A_PMU24_Rirr	PS02	gi|2589090411|gb|OQ628347.1|	0	100	684	684	684	99.42	588596	Rhizophagus irregularis	GLML
CC44A_IVT7A_PMU24_Rirr	PS02	gi|2589090397|gb|OQ628340.1|	0	100	684	684	684	99.42	588596	Rhizophagus irregularis	GLML
SD1_IVT29A_PMU60_Rirr	PS02	gi|1728375412|tpg|BK010687.1|	0	100	684	2050	684	100	588596	Rhizophagus irregularis	GLML
SD1_IVT29A_PMU60_Rirr	PS02	gi|2199076124|gb|OK105187.1|	0	100	684	1430	684	99.27	588596	Rhizophagus irregularis	GLML
SD1_IVT29A_PMU60_Rirr	PS02	gi|2589090405|gb|OQ628344.1|	0	100	684	684	684	99.27	588596	Rhizophagus irregularis	GLML
SD1_IVT29A_PMU60_Rirr	PS02	gi|2589090389|gb|OQ628336.1|	0	100	684	684	684	99.27	588596	Rhizophagus irregularis	GLML
SD1_IVT29A_PMU60_Rirr	PS02	gi|2589090411|gb|OQ628347.1|	0	100	684	684	684	99.27	588596	Rhizophagus irregularis	GLML
T3IVT34A_PMU51_Rirr	PS02	gi|2199076124|gb|OK105187.1|	0	100	684	1430	684	99.12	588596	Rhizophagus irregularis	GLML
T3IVT34A_PMU51_Rirr	PS02	gi|2589090405|gb|OQ628344.1|	0	100	684	684	684	99.12	588596	Rhizophagus irregularis	GLML
T3IVT34A_PMU51_Rirr	PS02	gi|2589090389|gb|OQ628336.1|	0	100	684	684	684	99.12	588596	Rhizophagus irregularis	GLML
T3IVT34A_PMU51_Rirr	PS02	gi|2589090411|gb|OQ628347.1|	0	100	684	684	684	99.12	588596	Rhizophagus irregularis	GLML
T3IVT34A_PMU51_Rirr	PS02	gi|2589090397|gb|OQ628340.1|	0	100	684	684	684	99.12	588596	Rhizophagus irregularis	GLML
3628_206A_PMU340_Rsil	PS03	gi|1464278480|gb|MH686384.1|	0	100	684	957	684	99.85	1913635	Rhizophagus sp. (in: glomeromycetes)	GLML
3628_206A_PMU340_Rsil	PS03	gi|2199076124|gb|OK105187.1|	0	100	684	1430	684	96.64	588596	Rhizophagus irregularis	GLML
3628_206A_PMU340_Rsil	PS03	gi|2589090405|gb|OQ628344.1|	0	100	684	684	684	96.64	588596	Rhizophagus irregularis	GLML
3628_206A_PMU340_Rsil	PS03	gi|2589090389|gb|OQ628336.1|	0	100	684	684	684	96.64	588596	Rhizophagus irregularis	GLML
3628_206A_PMU340_Rsil	PS03	gi|2589090411|gb|OQ628347.1|	0	100	684	684	684	96.64	588596	Rhizophagus irregularis	GLML
ECU32_IVT8A_PMU152_Rsil	PS03	gi|1464278480|gb|MH686384.1|	0	100	684	957	684	99.42	1913635	Rhizophagus sp. (in: glomeromycetes)	GLML
ECU32_IVT8A_PMU152_Rsil	PS03	gi|2199076124|gb|OK105187.1|	0	100	684	1430	684	96.64	588596	Rhizophagus irregularis	GLML
ECU32_IVT8A_PMU152_Rsil	PS03	gi|2589090405|gb|OQ628344.1|	0	100	684	684	684	96.64	588596	Rhizophagus irregularis	GLML
ECU32_IVT8A_PMU152_Rsil	PS03	gi|2589090389|gb|OQ628336.1|	0	100	684	684	684	96.64	588596	Rhizophagus irregularis	GLML
ECU32_IVT8A_PMU152_Rsil	PS03	gi|2589090411|gb|OQ628347.1|	0	100	684	684	684	96.64	588596	Rhizophagus irregularis	GLML
1399_IVT43A_PMU74_Rsp1	PS04	gi|2199076124|gb|OK105187.1|	0	100	684	1430	684	94.88	588596	Rhizophagus irregularis	GLML
1399_IVT43A_PMU74_Rsp1	PS04	gi|2589090405|gb|OQ628344.1|	0	100	684	684	684	94.88	588596	Rhizophagus irregularis	GLML
1399_IVT43A_PMU74_Rsp1	PS04	gi|2589090389|gb|OQ628336.1|	0	100	684	684	684	94.88	588596	Rhizophagus irregularis	GLML
1399_IVT43A_PMU74_Rsp1	PS04	gi|2589090411|gb|OQ628347.1|	0	100	684	684	684	94.88	588596	Rhizophagus irregularis	GLML
1399_IVT43A_PMU74_Rsp1	PS04	gi|2589090397|gb|OQ628340.1|	0	100	684	684	684	94.88	588596	Rhizophagus irregularis	GLML
212607_IVT70A_PMU230_Rsp1	PS04	gi|2199076124|gb|OK105187.1|	0	100	684	1430	684	94.88	588596	Rhizophagus irregularis	GLML
212607_IVT70A_PMU230_Rsp1	PS04	gi|2589090405|gb|OQ628344.1|	0	100	684	684	684	94.88	588596	Rhizophagus irregularis	GLML
212607_IVT70A_PMU230_Rsp1	PS04	gi|2589090389|gb|OQ628336.1|	0	100	684	684	684	94.88	588596	Rhizophagus irregularis	GLML
212607_IVT70A_PMU230_Rsp1	PS04	gi|2589090411|gb|OQ628347.1|	0	100	684	684	684	94.88	588596	Rhizophagus irregularis	GLML
212607_IVT70A_PMU230_Rsp1	PS04	gi|2589090397|gb|OQ628340.1|	0	100	684	684	684	94.88	588596	Rhizophagus irregularis	GLML
KS906_IVT22A_PMU23_Rint	PS05	gi|2199076112|gb|OK105181.1|	0	93	684	1243	638	100	4876	Rhizophagus intraradices	GLML
KS906_IVT22A_PMU23_Rint	PS05	gi|2199076124|gb|OK105187.1|	0	100	684	1430	684	95.18	588596	Rhizophagus irregularis	GLML
KS906_IVT22A_PMU23_Rint	PS05	gi|2589090405|gb|OQ628344.1|	0	100	684	684	684	95.18	588596	Rhizophagus irregularis	GLML
KS906_IVT22A_PMU23_Rint	PS05	gi|2589090389|gb|OQ628336.1|	0	100	684	684	684	95.18	588596	Rhizophagus irregularis	GLML
KS906_IVT22A_PMU23_Rint	PS05	gi|2589090411|gb|OQ628347.1|	0	100	684	684	684	95.18	588596	Rhizophagus irregularis	GLML
SD-5_IVT32A_SPU5-18-3_3_Rpro_GLML	PS06	gi|2199076112|gb|OK105181.1|	0	93	685	1243	639	97.03	4876	Rhizophagus intraradices	GLML
SD-5_IVT32A_SPU5-18-3_3_Rpro_GLML	PS06	gi|2199076124|gb|OK105187.1|	0	99	685	1430	684	94.44	588596	Rhizophagus irregularis	GLML
SD-5_IVT32A_SPU5-18-3_3_Rpro_GLML	PS06	gi|2589090405|gb|OQ628344.1|	0	99	685	684	684	94.44	588596	Rhizophagus irregularis	GLML
SD-5_IVT32A_SPU5-18-3_3_Rpro_GLML	PS06	gi|2589090389|gb|OQ628336.1|	0	99	685	684	684	94.44	588596	Rhizophagus irregularis	GLML
SD-5_IVT32A_SPU5-18-3_3_Rpro_GLML	PS06	gi|2589090411|gb|OQ628347.1|	0	99	685	684	684	94.44	588596	Rhizophagus irregularis	GLML
4835_562B_PMU976_Odia	PS07	gi|1728375416|tpg|BK010689.1|	0	100	684	2053	684	99.85	118614	Oehlia diaphana	GLML
4835_562B_PMU976_Odia	PS07	gi|1464278480|gb|MH686384.1|	0	100	684	957	684	91.52	1913635	Rhizophagus sp. (in: glomeromycetes)	GLML
4835_562B_PMU976_Odia	PS07	gi|1728375412|tpg|BK010687.1|	0	100	684	2050	684	91.08	588596	Rhizophagus irregularis	GLML
4835_562B_PMU976_Odia	PS07	gi|2199076124|gb|OK105187.1|	0	100	684	1430	684	90.94	588596	Rhizophagus irregularis	GLML
4835_562B_PMU976_Odia	PS07	gi|2589090405|gb|OQ628344.1|	0	100	684	684	684	90.94	588596	Rhizophagus irregularis	GLML
JS1_IVT19A_PMU83_Odia	PS07	gi|1728375416|tpg|BK010689.1|	0	100	684	2053	684	99.56	118614	Oehlia diaphana	GLML
JS1_IVT19A_PMU83_Odia	PS07	gi|1464278480|gb|MH686384.1|	0	100	684	957	684	90.94	1913635	Rhizophagus sp. (in: glomeromycetes)	GLML
JS1_IVT19A_PMU83_Odia	PS07	gi|1728375412|tpg|BK010687.1|	0	100	684	2050	684	90.50	588596	Rhizophagus irregularis	GLML
JS1_IVT19A_PMU83_Odia	PS07	gi|2199076124|gb|OK105187.1|	0	100	684	1430	684	90.35	588596	Rhizophagus irregularis	GLML
JS1_IVT19A_PMU83_Odia	PS07	gi|2589090405|gb|OQ628344.1|	0	100	684	684	684	90.35	588596	Rhizophagus irregularis	GLML
WV579_765A_PMU594_Odia	PS07	gi|1728375416|tpg|BK010689.1|	0	100	684	2053	684	100	118614	Oehlia diaphana	GLML
WV579_765A_PMU594_Odia	PS07	gi|1464278480|gb|MH686384.1|	0	100	684	957	684	91.37	1913635	Rhizophagus sp. (in: glomeromycetes)	GLML
WV579_765A_PMU594_Odia	PS07	gi|1728375412|tpg|BK010687.1|	0	100	684	2050	684	90.94	588596	Rhizophagus irregularis	GLML
WV579_765A_PMU594_Odia	PS07	gi|2199076124|gb|OK105187.1|	0	100	684	1430	684	90.79	588596	Rhizophagus irregularis	GLML
WV579_765A_PMU594_Odia	PS07	gi|2589090405|gb|OQ628344.1|	0	100	684	684	684	90.79	588596	Rhizophagus irregularis	GLML
WV579_765B_PMU977_Odia	PS07	gi|1728375416|tpg|BK010689.1|	0	100	684	2053	684	99.85	118614	Oehlia diaphana	GLML
WV579_765B_PMU977_Odia	PS07	gi|1464278480|gb|MH686384.1|	0	100	684	957	684	91.52	1913635	Rhizophagus sp. (in: glomeromycetes)	GLML
WV579_765B_PMU977_Odia	PS07	gi|1728375412|tpg|BK010687.1|	0	100	684	2050	684	91.08	588596	Rhizophagus irregularis	GLML
WV579_765B_PMU977_Odia	PS07	gi|2199076124|gb|OK105187.1|	0	100	684	1430	684	90.94	588596	Rhizophagus irregularis	GLML
WV579_765B_PMU977_Odia	PS07	gi|2589090405|gb|OQ628344.1|	0	100	684	684	684	90.94	588596	Rhizophagus irregularis	GLML
4351_1077A_PMU754_Dbon	PS08	gi|1728375416|tpg|BK010689.1|	0	100	684	2053	684	89.62	118614	Oehlia diaphana	GLML
4351_1077A_PMU754_Dbon	PS08	gi|1464278480|gb|MH686384.1|	0	100	684	957	684	88.89	1913635	Rhizophagus sp. (in: glomeromycetes)	GLML
4351_1077A_PMU754_Dbon	PS08	gi|2199076124|gb|OK105187.1|	0	100	684	1430	684	88.74	588596	Rhizophagus irregularis	GLML
4351_1077A_PMU754_Dbon	PS08	gi|2589090405|gb|OQ628344.1|	0	100	684	684	684	88.74	588596	Rhizophagus irregularis	GLML
4351_1077A_PMU754_Dbon	PS08	gi|2589090389|gb|OQ628336.1|	0	100	684	684	684	88.74	588596	Rhizophagus irregularis	GLML
C10660_2264B_PMU1522_Dbon	PS08	gi|1728375416|tpg|BK010689.1|	0	100	684	2053	684	89.77	118614	Oehlia diaphana	GLML
C10660_2264B_PMU1522_Dbon	PS08	gi|1728375414|tpg|BK010688.1|	0	100	684	2143	684	88.89	94130	Rhizophagus clarus	GLML
C10660_2264B_PMU1522_Dbon	PS08	gi|1464278480|gb|MH686384.1|	0	100	684	957	684	88.89	1913635	Rhizophagus sp. (in: glomeromycetes)	GLML
C10660_2264B_PMU1522_Dbon	PS08	gi|2199076124|gb|OK105187.1|	0	100	684	1430	684	88.74	588596	Rhizophagus irregularis	GLML
C10660_2264B_PMU1522_Dbon	PS08	gi|2589090405|gb|OQ628344.1|	0	100	684	684	684	88.74	588596	Rhizophagus irregularis	GLML
3647_963E_PMU1550_Mlit	PS10	gi|1728375416|tpg|BK010689.1|	0	100	684	2053	684	89.62	118614	Oehlia diaphana	GLML
3647_963E_PMU1550_Mlit	PS10	gi|1728375414|tpg|BK010688.1|	0	100	684	2143	684	88.74	94130	Rhizophagus clarus	GLML
3647_963E_PMU1550_Mlit	PS10	gi|2199076124|gb|OK105187.1|	0	100	684	1430	684	88.45	588596	Rhizophagus irregularis	GLML
3647_963E_PMU1550_Mlit	PS10	gi|2589090405|gb|OQ628344.1|	0	100	684	684	684	88.45	588596	Rhizophagus irregularis	GLML
3647_963E_PMU1550_Mlit	PS10	gi|2589090389|gb|OQ628336.1|	0	100	684	684	684	88.45	588596	Rhizophagus irregularis	GLML
5274_PMU1557_Mlit	PS10	gi|1728375416|tpg|BK010689.1|	0	100	684	2053	684	89.47	118614	Oehlia diaphana	GLML
5274_PMU1557_Mlit	PS10	gi|1728375414|tpg|BK010688.1|	0	100	684	2143	684	88.60	94130	Rhizophagus clarus	GLML
5274_PMU1557_Mlit	PS10	gi|2199076124|gb|OK105187.1|	0	100	684	1430	684	88.30	588596	Rhizophagus irregularis	GLML
5274_PMU1557_Mlit	PS10	gi|2589090405|gb|OQ628344.1|	0	100	684	684	684	88.30	588596	Rhizophagus irregularis	GLML
5274_PMU1557_Mlit	PS10	gi|2589090389|gb|OQ628336.1|	0	100	684	684	684	88.30	588596	Rhizophagus irregularis	GLML
4406_PMU318_Gsp	PS11	gi|1728375416|tpg|BK010689.1|	0	100	684	2053	686	90.09	118614	Oehlia diaphana	GLML
4406_PMU318_Gsp	PS11	gi|2199076124|gb|OK105187.1|	0	100	684	1430	685	87.74	588596	Rhizophagus irregularis	GLML
4406_PMU318_Gsp	PS11	gi|2589090405|gb|OQ628344.1|	0	100	684	684	685	87.74	588596	Rhizophagus irregularis	GLML
4406_PMU318_Gsp	PS11	gi|2589090389|gb|OQ628336.1|	0	100	684	684	685	87.74	588596	Rhizophagus irregularis	GLML
4406_PMU318_Gsp	PS11	gi|2589090411|gb|OQ628347.1|	0	100	684	684	685	87.74	588596	Rhizophagus irregularis	GLML
5089_2351A_PMU1224_Gsp	PS11	gi|1728375416|tpg|BK010689.1|	0	100	684	2053	686	90.09	118614	Oehlia diaphana	GLML
5089_2351A_PMU1224_Gsp	PS11	gi|2199076124|gb|OK105187.1|	0	100	684	1430	685	87.74	588596	Rhizophagus irregularis	GLML
5089_2351A_PMU1224_Gsp	PS11	gi|2589090405|gb|OQ628344.1|	0	100	684	684	685	87.74	588596	Rhizophagus irregularis	GLML
5089_2351A_PMU1224_Gsp	PS11	gi|2589090389|gb|OQ628336.1|	0	100	684	684	685	87.74	588596	Rhizophagus irregularis	GLML
5089_2351A_PMU1224_Gsp	PS11	gi|2589090411|gb|OQ628347.1|	0	100	684	684	685	87.74	588596	Rhizophagus irregularis	GLML
2101_IVT46_PMU65_Grug	PS12	gi|1728375416|tpg|BK010689.1|	0	100	684	2053	684	89.62	118614	Oehlia diaphana	GLML
2101_IVT46_PMU65_Grug	PS12	gi|1464278472|gb|MH686380.1|	0	100	684	936	684	88.74	1117309	Funneliformis coronatus	GLML
2101_IVT46_PMU65_Grug	PS12	gi|2199076088|gb|OK105169.1|	0	99	684	1498	682	88.71	1133423	Septoglomus constrictum	GLML
2101_IVT46_PMU65_Grug	PS12	gi|1464278468|gb|MH686378.1|	0	100	684	940	684	88.16	1117311	Funneliformis geosporum	GLML
2101_IVT46_PMU65_Grug	PS12	gi|1464278466|gb|MH686377.1|	0	100	684	940	684	88.16	144534	Funneliformis verruculosum	GLML
4415_1174B_PMU1005_Grug	PS12	gi|1728375416|tpg|BK010689.1|	0	100	684	2053	684	89.77	118614	Oehlia diaphana	GLML
4415_1174B_PMU1005_Grug	PS12	gi|2199076088|gb|OK105169.1|	0	99	684	1498	682	89.00	1133423	Septoglomus constrictum	GLML
4415_1174B_PMU1005_Grug	PS12	gi|1464278472|gb|MH686380.1|	0	100	684	936	684	88.89	1117309	Funneliformis coronatus	GLML
4415_1174B_PMU1005_Grug	PS12	gi|1464278468|gb|MH686378.1|	0	100	684	940	684	88.30	1117311	Funneliformis geosporum	GLML
4415_1174B_PMU1005_Grug	PS12	gi|1464278466|gb|MH686377.1|	0	100	684	940	684	88.30	144534	Funneliformis verruculosum	GLML
4417_1160C_PMU1132_Grug	PS12	gi|1728375416|tpg|BK010689.1|	0	100	684	2053	684	89.77	118614	Oehlia diaphana	GLML
4417_1160C_PMU1132_Grug	PS12	gi|2199076088|gb|OK105169.1|	0	99	684	1498	682	89.00	1133423	Septoglomus constrictum	GLML
4417_1160C_PMU1132_Grug	PS12	gi|1464278472|gb|MH686380.1|	0	100	684	936	684	88.89	1117309	Funneliformis coronatus	GLML
4417_1160C_PMU1132_Grug	PS12	gi|1464278468|gb|MH686378.1|	0	100	684	940	684	88.30	1117311	Funneliformis geosporum	GLML
4417_1160C_PMU1132_Grug	PS12	gi|1464278466|gb|MH686377.1|	0	100	684	940	684	88.30	144534	Funneliformis verruculosum	GLML
4420_683B_PMU1128_Grug	PS12	gi|1728375416|tpg|BK010689.1|	0	100	684	2053	684	89.62	118614	Oehlia diaphana	GLML
4420_683B_PMU1128_Grug	PS12	gi|1464278472|gb|MH686380.1|	0	100	684	936	684	88.74	1117309	Funneliformis coronatus	GLML
4420_683B_PMU1128_Grug	PS12	gi|2199076088|gb|OK105169.1|	0	99	684	1498	682	88.71	1133423	Septoglomus constrictum	GLML
4420_683B_PMU1128_Grug	PS12	gi|1464278468|gb|MH686378.1|	0	100	684	940	684	88.16	1117311	Funneliformis geosporum	GLML
4420_683B_PMU1128_Grug	PS12	gi|1464278466|gb|MH686377.1|	0	100	684	940	684	88.16	144534	Funneliformis verruculosum	GLML
4431_805C_PMU1120_Grug	PS12	gi|1728375416|tpg|BK010689.1|	0	100	684	2053	684	89.62	118614	Oehlia diaphana	GLML
4431_805C_PMU1120_Grug	PS12	gi|1464278472|gb|MH686380.1|	0	100	684	936	684	88.74	1117309	Funneliformis coronatus	GLML
4431_805C_PMU1120_Grug	PS12	gi|2199076088|gb|OK105169.1|	0	99	684	1498	682	88.71	1133423	Septoglomus constrictum	GLML
4431_805C_PMU1120_Grug	PS12	gi|1464278468|gb|MH686378.1|	0	100	684	940	684	88.16	1117311	Funneliformis geosporum	GLML
4431_805C_PMU1120_Grug	PS12	gi|1464278466|gb|MH686377.1|	0	100	684	940	684	88.16	144534	Funneliformis verruculosum	GLML
4487_957C_PMU1220_Grug	PS12	gi|1728375416|tpg|BK010689.1|	0	100	684	2053	684	89.77	118614	Oehlia diaphana	GLML
4487_957C_PMU1220_Grug	PS12	gi|2199076088|gb|OK105169.1|	0	99	684	1498	682	89.00	1133423	Septoglomus constrictum	GLML
4487_957C_PMU1220_Grug	PS12	gi|1464278472|gb|MH686380.1|	0	100	684	936	684	88.89	1117309	Funneliformis coronatus	GLML
4487_957C_PMU1220_Grug	PS12	gi|1464278468|gb|MH686378.1|	0	100	684	940	684	88.30	1117311	Funneliformis geosporum	GLML
4487_957C_PMU1220_Grug	PS12	gi|1464278466|gb|MH686377.1|	0	100	684	940	684	88.30	144534	Funneliformis verruculosum	GLML
5096_2452A_PMU1438_Grug	PS12	gi|1728375416|tpg|BK010689.1|	0	100	684	2053	684	89.91	118614	Oehlia diaphana	GLML
5096_2452A_PMU1438_Grug	PS12	gi|2199076088|gb|OK105169.1|	0	99	684	1498	682	88.86	1133423	Septoglomus constrictum	GLML
5096_2452A_PMU1438_Grug	PS12	gi|1464278472|gb|MH686380.1|	0	100	684	936	684	88.74	1117309	Funneliformis coronatus	GLML
5096_2452A_PMU1438_Grug	PS12	gi|1464278468|gb|MH686378.1|	0	100	684	940	684	88.16	1117311	Funneliformis geosporum	GLML
5096_2452A_PMU1438_Grug	PS12	gi|1464278466|gb|MH686377.1|	0	100	684	940	684	88.16	144534	Funneliformis verruculosum	GLML
5103_2445A_PMU1419_Grug	PS12	gi|1728375416|tpg|BK010689.1|	0	100	684	2053	684	89.91	118614	Oehlia diaphana	GLML
5103_2445A_PMU1419_Grug	PS12	gi|2199076088|gb|OK105169.1|	0	99	684	1498	682	88.86	1133423	Septoglomus constrictum	GLML
5103_2445A_PMU1419_Grug	PS12	gi|1464278472|gb|MH686380.1|	0	100	684	936	684	88.74	1117309	Funneliformis coronatus	GLML
5103_2445A_PMU1419_Grug	PS12	gi|1464278468|gb|MH686378.1|	0	100	684	940	684	88.16	1117311	Funneliformis geosporum	GLML
5103_2445A_PMU1419_Grug	PS12	gi|1464278466|gb|MH686377.1|	0	100	684	940	684	88.16	144534	Funneliformis verruculosum	GLML
W6285_2347C_PMU1214_Grug	PS12	gi|1728375416|tpg|BK010689.1|	0	100	684	2053	684	90.06	118614	Oehlia diaphana	GLML
W6285_2347C_PMU1214_Grug	PS12	gi|2199076088|gb|OK105169.1|	0	99	684	1498	682	88.71	1133423	Septoglomus constrictum	GLML
W6285_2347C_PMU1214_Grug	PS12	gi|1464278472|gb|MH686380.1|	0	100	684	936	684	88.60	1117309	Funneliformis coronatus	GLML
W6285_2347C_PMU1214_Grug	PS12	gi|1464278460|gb|MH686374.1|	0	100	684	953	685	88.03	1133423	Septoglomus constrictum	GLML
W6285_2347C_PMU1214_Grug	PS12	gi|1464278468|gb|MH686378.1|	0	100	684	940	684	88.01	1117311	Funneliformis geosporum	GLML
4036_906B_PMU1026_Gchi	PS13	gi|1728375416|tpg|BK010689.1|	0	100	684	2053	684	89.62	118614	Oehlia diaphana	GLML
4036_906B_PMU1026_Gchi	PS13	gi|2199076088|gb|OK105169.1|	0	99	684	1498	682	89.15	1133423	Septoglomus constrictum	GLML
4036_906B_PMU1026_Gchi	PS13	gi|1464278472|gb|MH686380.1|	0	100	684	936	684	88.74	1117309	Funneliformis coronatus	GLML
4036_906B_PMU1026_Gchi	PS13	gi|1464278460|gb|MH686374.1|	0	100	684	953	685	88.18	1133423	Septoglomus constrictum	GLML
4036_906B_PMU1026_Gchi	PS13	gi|1464278468|gb|MH686378.1|	0	100	684	940	684	88.16	1117311	Funneliformis geosporum	GLML
4411_1096D_PMU1329_Gchi	PS13	gi|1728375416|tpg|BK010689.1|	0	100	684	2053	684	89.47	118614	Oehlia diaphana	GLML
4411_1096D_PMU1329_Gchi	PS13	gi|2199076088|gb|OK105169.1|	0	99	684	1498	682	89.00	1133423	Septoglomus constrictum	GLML
4411_1096D_PMU1329_Gchi	PS13	gi|1464278472|gb|MH686380.1|	0	100	684	936	684	88.60	1117309	Funneliformis coronatus	GLML
4411_1096D_PMU1329_Gchi	PS13	gi|1464278460|gb|MH686374.1|	0	100	684	953	685	88.03	1133423	Septoglomus constrictum	GLML
4411_1096D_PMU1329_Gchi	PS13	gi|1464278468|gb|MH686378.1|	0	100	684	940	684	88.01	1117311	Funneliformis geosporum	GLML
4419_1047A_PMU733_Gchi	PS13	gi|1728375416|tpg|BK010689.1|	0	100	684	2053	684	89.47	118614	Oehlia diaphana	GLML
4419_1047A_PMU733_Gchi	PS13	gi|2199076088|gb|OK105169.1|	0	99	684	1498	682	89.00	1133423	Septoglomus constrictum	GLML
4419_1047A_PMU733_Gchi	PS13	gi|1464278472|gb|MH686380.1|	0	100	684	936	684	88.60	1117309	Funneliformis coronatus	GLML
4419_1047A_PMU733_Gchi	PS13	gi|1464278460|gb|MH686374.1|	0	100	684	953	685	88.03	1133423	Septoglomus constrictum	GLML
4419_1047A_PMU733_Gchi	PS13	gi|1464278468|gb|MH686378.1|	0	100	684	940	684	88.01	1117311	Funneliformis geosporum	GLML
46504654_2007C_PMU1177_Gchi	PS13	gi|1728375416|tpg|BK010689.1|	0	100	684	2053	684	89.47	118614	Oehlia diaphana	GLML
46504654_2007C_PMU1177_Gchi	PS13	gi|2199076088|gb|OK105169.1|	0	99	684	1498	682	89.00	1133423	Septoglomus constrictum	GLML
46504654_2007C_PMU1177_Gchi	PS13	gi|1464278472|gb|MH686380.1|	0	100	684	936	684	88.60	1117309	Funneliformis coronatus	GLML
46504654_2007C_PMU1177_Gchi	PS13	gi|1464278460|gb|MH686374.1|	0	100	684	953	685	88.03	1133423	Septoglomus constrictum	GLML
46504654_2007C_PMU1177_Gchi	PS13	gi|1464278468|gb|MH686378.1|	0	100	684	940	684	88.01	1117311	Funneliformis geosporum	GLML
4433_785B_PMU1004_Gtet	PS14	gi|2199076088|gb|OK105169.1|	0	99	684	1498	682	89.30	1133423	Septoglomus constrictum	GLML
4433_785B_PMU1004_Gtet	PS14	gi|1728375416|tpg|BK010689.1|	0	100	684	2053	684	89.04	118614	Oehlia diaphana	GLML
4433_785B_PMU1004_Gtet	PS14	gi|1464278460|gb|MH686374.1|	0	100	684	953	685	88.61	1133423	Septoglomus constrictum	GLML
4433_785B_PMU1004_Gtet	PS14	gi|1464278462|gb|MH686375.1|	0	100	684	946	684	88.30	1838035	Septoglomus deserticola	GLML
4433_785B_PMU1004_Gtet	PS14	gi|1728375414|tpg|BK010688.1|	0	100	684	2143	684	88.01	94130	Rhizophagus clarus	GLML
5095_2442A_PMU1417_Gtet	PS14	gi|2199076088|gb|OK105169.1|	0	99	684	1498	682	89.44	1133423	Septoglomus constrictum	GLML
5095_2442A_PMU1417_Gtet	PS14	gi|1728375416|tpg|BK010689.1|	0	100	684	2053	684	89.18	118614	Oehlia diaphana	GLML
5095_2442A_PMU1417_Gtet	PS14	gi|1464278460|gb|MH686374.1|	0	100	684	953	685	88.76	1133423	Septoglomus constrictum	GLML
5095_2442A_PMU1417_Gtet	PS14	gi|1464278462|gb|MH686375.1|	0	100	684	946	684	88.45	1838035	Septoglomus deserticola	GLML
5095_2442A_PMU1417_Gtet	PS14	gi|1728375414|tpg|BK010688.1|	0	100	684	2143	684	88.16	94130	Rhizophagus clarus	GLML
5105_2444A_PMU1413_Gtet	PS14	gi|2199076088|gb|OK105169.1|	0	99	684	1498	682	89.44	1133423	Septoglomus constrictum	GLML
5105_2444A_PMU1413_Gtet	PS14	gi|1728375416|tpg|BK010689.1|	0	100	684	2053	684	89.18	118614	Oehlia diaphana	GLML
5105_2444A_PMU1413_Gtet	PS14	gi|1464278460|gb|MH686374.1|	0	100	684	953	685	88.76	1133423	Septoglomus constrictum	GLML
5105_2444A_PMU1413_Gtet	PS14	gi|1464278462|gb|MH686375.1|	0	100	684	946	684	88.45	1838035	Septoglomus deserticola	GLML
5105_2444A_PMU1413_Gtet	PS14	gi|1728375414|tpg|BK010688.1|	0	100	684	2143	684	88.16	94130	Rhizophagus clarus	GLML
CW0020_4019A_PMU1631_Gtet	PS14	gi|2199076088|gb|OK105169.1|	0	99	684	1498	682	89.44	1133423	Septoglomus constrictum	GLML
CW0020_4019A_PMU1631_Gtet	PS14	gi|1728375416|tpg|BK010689.1|	0	100	684	2053	684	89.18	118614	Oehlia diaphana	GLML
CW0020_4019A_PMU1631_Gtet	PS14	gi|1464278460|gb|MH686374.1|	0	100	684	953	685	88.76	1133423	Septoglomus constrictum	GLML
CW0020_4019A_PMU1631_Gtet	PS14	gi|1464278462|gb|MH686375.1|	0	100	684	946	684	88.45	1838035	Septoglomus deserticola	GLML
CW0020_4019A_PMU1631_Gtet	PS14	gi|1728375414|tpg|BK010688.1|	0	100	684	2143	684	88.16	94130	Rhizophagus clarus	GLML
SASK26_2406A_PMU1240_Gtet	PS14	gi|2199076088|gb|OK105169.1|	0	99	684	1498	682	89.44	1133423	Septoglomus constrictum	GLML
SASK26_2406A_PMU1240_Gtet	PS14	gi|1728375416|tpg|BK010689.1|	0	100	684	2053	684	89.18	118614	Oehlia diaphana	GLML
SASK26_2406A_PMU1240_Gtet	PS14	gi|1464278460|gb|MH686374.1|	0	100	684	953	685	88.76	1133423	Septoglomus constrictum	GLML
SASK26_2406A_PMU1240_Gtet	PS14	gi|1464278462|gb|MH686375.1|	0	100	684	946	684	88.45	1838035	Septoglomus deserticola	GLML
SASK26_2406A_PMU1240_Gtet	PS14	gi|1728375414|tpg|BK010688.1|	0	100	684	2143	684	88.16	94130	Rhizophagus clarus	GLML
198394_123A_PMU306_Fmos	PS15	gi|2199076076|gb|OK105163.1|	0	100	684	1449	684	100	27381	Funneliformis mosseae	GLML
198394_123A_PMU306_Fmos	PS15	gi|1464278464|gb|MH686376.1|	0	100	684	940	684	99.71	27381	Funneliformis mosseae	GLML
198394_123A_PMU306_Fmos	PS15	gi|2199076082|gb|OK105166.1|	0	97	684	1243	664	99.40	27381	Funneliformis mosseae	GLML
198394_123A_PMU306_Fmos	PS15	gi|2199076072|gb|OK105161.1|	0	97	684	1243	664	99.25	27381	Funneliformis mosseae	GLML
198394_123A_PMU306_Fmos	PS15	gi|2199076084|gb|OK105167.1|	0	97	684	1246	664	99.10	27381	Funneliformis mosseae	GLML
2101_50A_PMU314_Fmos	PS15	gi|2199076076|gb|OK105163.1|	0	100	684	1449	684	100	27381	Funneliformis mosseae	GLML
2101_50A_PMU314_Fmos	PS15	gi|1464278464|gb|MH686376.1|	0	100	684	940	684	99.71	27381	Funneliformis mosseae	GLML
2101_50A_PMU314_Fmos	PS15	gi|2199076082|gb|OK105166.1|	0	97	684	1243	664	99.40	27381	Funneliformis mosseae	GLML
2101_50A_PMU314_Fmos	PS15	gi|2199076072|gb|OK105161.1|	0	97	684	1243	664	99.25	27381	Funneliformis mosseae	GLML
2101_50A_PMU314_Fmos	PS15	gi|2199076084|gb|OK105167.1|	0	97	684	1246	664	99.10	27381	Funneliformis mosseae	GLML
2252_723A_PMU242_Fmos	PS15	gi|2199076076|gb|OK105163.1|	0	100	684	1449	684	99.85	27381	Funneliformis mosseae	GLML
2252_723A_PMU242_Fmos	PS15	gi|1464278464|gb|MH686376.1|	0	100	684	940	684	99.56	27381	Funneliformis mosseae	GLML
2252_723A_PMU242_Fmos	PS15	gi|2199076082|gb|OK105166.1|	0	97	684	1243	664	99.25	27381	Funneliformis mosseae	GLML
2252_723A_PMU242_Fmos	PS15	gi|2199076072|gb|OK105161.1|	0	97	684	1243	664	99.10	27381	Funneliformis mosseae	GLML
2252_723A_PMU242_Fmos	PS15	gi|2199076084|gb|OK105167.1|	0	97	684	1246	664	98.95	27381	Funneliformis mosseae	GLML
3502_PMU180_Fmos	PS15	gi|2199076076|gb|OK105163.1|	0	100	619	1449	619	100	27381	Funneliformis mosseae	GLML
3502_PMU180_Fmos	PS15	gi|1464278464|gb|MH686376.1|	0	100	619	940	619	99.84	27381	Funneliformis mosseae	GLML
3502_PMU180_Fmos	PS15	gi|2199076082|gb|OK105166.1|	0	97	619	1243	599	99.33	27381	Funneliformis mosseae	GLML
3502_PMU180_Fmos	PS15	gi|2199076072|gb|OK105161.1|	0	97	619	1243	599	99.17	27381	Funneliformis mosseae	GLML
3502_PMU180_Fmos	PS15	gi|2199076084|gb|OK105167.1|	0	97	619	1246	599	99.00	27381	Funneliformis mosseae	GLML
3890_27A_PMU80_Fmos	PS15	gi|2199076076|gb|OK105163.1|	0	100	684	1449	684	100	27381	Funneliformis mosseae	GLML
3890_27A_PMU80_Fmos	PS15	gi|1464278464|gb|MH686376.1|	0	100	684	940	684	99.71	27381	Funneliformis mosseae	GLML
3890_27A_PMU80_Fmos	PS15	gi|2199076082|gb|OK105166.1|	0	97	684	1243	664	99.40	27381	Funneliformis mosseae	GLML
3890_27A_PMU80_Fmos	PS15	gi|2199076072|gb|OK105161.1|	0	97	684	1243	664	99.25	27381	Funneliformis mosseae	GLML
3890_27A_PMU80_Fmos	PS15	gi|2199076084|gb|OK105167.1|	0	97	684	1246	664	99.10	27381	Funneliformis mosseae	GLML
4344_272A_PMU398_Fmos	PS15	gi|2199076072|gb|OK105161.1|	0	97	684	1243	664	100	27381	Funneliformis mosseae	GLML
4344_272A_PMU398_Fmos	PS15	gi|2199076084|gb|OK105167.1|	0	97	684	1246	664	99.85	27381	Funneliformis mosseae	GLML
4344_272A_PMU398_Fmos	PS15	gi|2199076082|gb|OK105166.1|	0	97	684	1243	664	99.55	27381	Funneliformis mosseae	GLML
4344_272A_PMU398_Fmos	PS15	gi|2199076076|gb|OK105163.1|	0	100	684	1449	684	99.27	27381	Funneliformis mosseae	GLML
4344_272A_PMU398_Fmos	PS15	gi|1464278464|gb|MH686376.1|	0	100	684	940	684	98.98	27381	Funneliformis mosseae	GLML
C2_PMU483_Fmos	PS15	gi|2199076082|gb|OK105166.1|	0	97	684	1243	664	99.85	27381	Funneliformis mosseae	GLML
C2_PMU483_Fmos	PS15	gi|2199076072|gb|OK105161.1|	0	97	684	1243	664	99.40	27381	Funneliformis mosseae	GLML
C2_PMU483_Fmos	PS15	gi|2199076076|gb|OK105163.1|	0	100	684	1449	684	99.27	27381	Funneliformis mosseae	GLML
C2_PMU483_Fmos	PS15	gi|2199076084|gb|OK105167.1|	0	97	684	1246	664	99.25	27381	Funneliformis mosseae	GLML
C2_PMU483_Fmos	PS15	gi|1464278464|gb|MH686376.1|	0	100	684	940	684	98.98	27381	Funneliformis mosseae	GLML
CHB1_Fmos	PS15	gi|2199076072|gb|OK105161.1|	0	97	684	1243	664	99.55	27381	Funneliformis mosseae	GLML
CHB1_Fmos	PS15	gi|2199076082|gb|OK105166.1|	0	97	684	1243	664	99.40	27381	Funneliformis mosseae	GLML
CHB1_Fmos	PS15	gi|2199076084|gb|OK105167.1|	0	97	684	1246	664	99.40	27381	Funneliformis mosseae	GLML
CHB1_Fmos	PS15	gi|2199076076|gb|OK105163.1|	0	100	684	1449	684	99.12	27381	Funneliformis mosseae	GLML
CHB1_Fmos	PS15	gi|1464278464|gb|MH686376.1|	0	100	684	940	684	98.83	27381	Funneliformis mosseae	GLML
CHB3_Fmos	PS15	gi|2199076082|gb|OK105166.1|	0	97	684	1243	664	99.55	27381	Funneliformis mosseae	GLML
CHB3_Fmos	PS15	gi|2199076072|gb|OK105161.1|	0	97	684	1243	664	99.40	27381	Funneliformis mosseae	GLML
CHB3_Fmos	PS15	gi|2199076084|gb|OK105167.1|	0	97	684	1246	664	99.25	27381	Funneliformis mosseae	GLML
CHB3_Fmos	PS15	gi|2199076076|gb|OK105163.1|	0	100	684	1449	684	98.98	27381	Funneliformis mosseae	GLML
CHB3_Fmos	PS15	gi|1464278464|gb|MH686376.1|	0	100	684	940	684	98.68	27381	Funneliformis mosseae	GLML
CHB4_Fmos	PS15	gi|2199076076|gb|OK105163.1|	0	100	684	1449	684	99.42	27381	Funneliformis mosseae	GLML
CHB4_Fmos	PS15	gi|2199076082|gb|OK105166.1|	0	97	684	1243	664	99.40	27381	Funneliformis mosseae	GLML
CHB4_Fmos	PS15	gi|2199076072|gb|OK105161.1|	0	97	684	1243	664	99.25	27381	Funneliformis mosseae	GLML
CHB4_Fmos	PS15	gi|1464278464|gb|MH686376.1|	0	100	684	940	684	99.12	27381	Funneliformis mosseae	GLML
CHB4_Fmos	PS15	gi|2199076084|gb|OK105167.1|	0	97	684	1246	664	99.10	27381	Funneliformis mosseae	GLML
CW0013_4012A_PMU1623_Fmos	PS15	gi|2199076082|gb|OK105166.1|	0	97	684	1243	664	99.55	27381	Funneliformis mosseae	GLML
CW0013_4012A_PMU1623_Fmos	PS15	gi|2199076072|gb|OK105161.1|	0	97	684	1243	664	99.40	27381	Funneliformis mosseae	GLML
CW0013_4012A_PMU1623_Fmos	PS15	gi|2199076076|gb|OK105163.1|	0	100	684	1449	684	99.27	27381	Funneliformis mosseae	GLML
CW0013_4012A_PMU1623_Fmos	PS15	gi|2199076084|gb|OK105167.1|	0	97	684	1246	664	99.25	27381	Funneliformis mosseae	GLML
CW0013_4012A_PMU1623_Fmos	PS15	gi|1464278464|gb|MH686376.1|	0	100	684	940	684	98.98	27381	Funneliformis mosseae	GLML
FEC30_219A_PMU394_Fmos	PS15	gi|2199076076|gb|OK105163.1|	0	100	684	1449	684	100	27381	Funneliformis mosseae	GLML
FEC30_219A_PMU394_Fmos	PS15	gi|1464278464|gb|MH686376.1|	0	100	684	940	684	99.71	27381	Funneliformis mosseae	GLML
FEC30_219A_PMU394_Fmos	PS15	gi|2199076082|gb|OK105166.1|	0	97	684	1243	664	99.40	27381	Funneliformis mosseae	GLML
FEC30_219A_PMU394_Fmos	PS15	gi|2199076072|gb|OK105161.1|	0	97	684	1243	664	99.25	27381	Funneliformis mosseae	GLML
FEC30_219A_PMU394_Fmos	PS15	gi|2199076084|gb|OK105167.1|	0	97	684	1246	664	99.10	27381	Funneliformis mosseae	GLML
W329_13A_PMU448_Fmos	PS15	gi|2199076076|gb|OK105163.1|	0	100	684	1449	684	100	27381	Funneliformis mosseae	GLML
W329_13A_PMU448_Fmos	PS15	gi|1464278464|gb|MH686376.1|	0	100	684	940	684	99.71	27381	Funneliformis mosseae	GLML
W329_13A_PMU448_Fmos	PS15	gi|2199076082|gb|OK105166.1|	0	97	684	1243	664	99.40	27381	Funneliformis mosseae	GLML
W329_13A_PMU448_Fmos	PS15	gi|2199076072|gb|OK105161.1|	0	97	684	1243	664	99.25	27381	Funneliformis mosseae	GLML
W329_13A_PMU448_Fmos	PS15	gi|2199076084|gb|OK105167.1|	0	97	684	1246	664	99.10	27381	Funneliformis mosseae	GLML
Algerie2_1072A_PMU974_Fcor	PS16	gi|1464278472|gb|MH686380.1|	0	100	684	936	684	99.56	1117309	Funneliformis coronatus	GLML
Algerie2_1072A_PMU974_Fcor	PS16	gi|2199076082|gb|OK105166.1|	0	97	684	1243	664	96.69	27381	Funneliformis mosseae	GLML
Algerie2_1072A_PMU974_Fcor	PS16	gi|2199076076|gb|OK105163.1|	0	100	684	1449	684	96.49	27381	Funneliformis mosseae	GLML
Algerie2_1072A_PMU974_Fcor	PS16	gi|1464278464|gb|MH686376.1|	0	100	684	940	684	96.20	27381	Funneliformis mosseae	GLML
Algerie2_1072A_PMU974_Fcor	PS16	gi|1464278468|gb|MH686378.1|	0	100	684	940	684	95.76	1117311	Funneliformis geosporum	GLML
W11112_886A_PMU402_Fcor	PS16	gi|1464278472|gb|MH686380.1|	0	100	684	936	684	99.71	1117309	Funneliformis coronatus	GLML
W11112_886A_PMU402_Fcor	PS16	gi|2199076082|gb|OK105166.1|	0	97	684	1243	664	96.69	27381	Funneliformis mosseae	GLML
W11112_886A_PMU402_Fcor	PS16	gi|2199076076|gb|OK105163.1|	0	100	684	1449	684	96.49	27381	Funneliformis mosseae	GLML
W11112_886A_PMU402_Fcor	PS16	gi|1464278464|gb|MH686376.1|	0	100	684	940	684	96.20	27381	Funneliformis mosseae	GLML
W11112_886A_PMU402_Fcor	PS16	gi|1464278468|gb|MH686378.1|	0	100	684	940	684	95.91	1117311	Funneliformis geosporum	GLML
W1435_12A_PMU405_Fcor	PS16	gi|1464278472|gb|MH686380.1|	0	100	684	936	684	99.71	1117309	Funneliformis coronatus	GLML
W1435_12A_PMU405_Fcor	PS16	gi|2199076082|gb|OK105166.1|	0	97	684	1243	664	96.69	27381	Funneliformis mosseae	GLML
W1435_12A_PMU405_Fcor	PS16	gi|2199076076|gb|OK105163.1|	0	100	684	1449	684	96.49	27381	Funneliformis mosseae	GLML
W1435_12A_PMU405_Fcor	PS16	gi|1464278464|gb|MH686376.1|	0	100	684	940	684	96.20	27381	Funneliformis mosseae	GLML
W1435_12A_PMU405_Fcor	PS16	gi|1464278468|gb|MH686378.1|	0	100	684	940	684	95.91	1117311	Funneliformis geosporum	GLML
W69921_3A_PMU408_Fcor	PS16	gi|1464278472|gb|MH686380.1|	0	100	684	936	684	99.56	1117309	Funneliformis coronatus	GLML
W69921_3A_PMU408_Fcor	PS16	gi|2199076082|gb|OK105166.1|	0	97	684	1243	664	96.84	27381	Funneliformis mosseae	GLML
W69921_3A_PMU408_Fcor	PS16	gi|2199076076|gb|OK105163.1|	0	100	684	1449	684	96.64	27381	Funneliformis mosseae	GLML
W69921_3A_PMU408_Fcor	PS16	gi|1464278464|gb|MH686376.1|	0	100	684	940	684	96.35	27381	Funneliformis mosseae	GLML
W69921_3A_PMU408_Fcor	PS16	gi|1464278468|gb|MH686378.1|	0	100	684	940	684	96.05	1117311	Funneliformis geosporum	GLML
ALBGA3_PMU738_Fgeo	PS17	gi|1464278468|gb|MH686378.1|	0	100	684	940	684	99.27	1117311	Funneliformis geosporum	GLML
ALBGA3_PMU738_Fgeo	PS17	gi|1464278466|gb|MH686377.1|	0	100	684	940	684	98.98	144534	Funneliformis verruculosum	GLML
ALBGA3_PMU738_Fgeo	PS17	gi|1464278470|gb|MH686379.1|	0	100	684	962	684	98.83	1117310	Funneliformis caledonium	GLML
ALBGA3_PMU738_Fgeo	PS17	gi|1464278472|gb|MH686380.1|	0	100	684	936	684	95.76	1117309	Funneliformis coronatus	GLML
ALBGA3_PMU738_Fgeo	PS17	gi|2199076076|gb|OK105163.1|	0	100	684	1449	684	95.32	27381	Funneliformis mosseae	GLML
CW0030_822A_PMU498_Fcal	PS17	gi|1464278470|gb|MH686379.1|	0	100	684	962	684	99.85	1117310	Funneliformis caledonium	GLML
CW0030_822A_PMU498_Fcal	PS17	gi|1464278468|gb|MH686378.1|	0	100	684	940	684	98.54	1117311	Funneliformis geosporum	GLML
CW0030_822A_PMU498_Fcal	PS17	gi|1464278466|gb|MH686377.1|	0	100	684	940	684	98.25	144534	Funneliformis verruculosum	GLML
CW0030_822A_PMU498_Fcal	PS17	gi|1464278472|gb|MH686380.1|	0	100	684	936	684	95.76	1117309	Funneliformis coronatus	GLML
CW0030_822A_PMU498_Fcal	PS17	gi|2199076076|gb|OK105163.1|	0	100	684	1449	684	95.61	27381	Funneliformis mosseae	GLML
VDHK150A_21A_PMU81_Fcal	PS17	gi|1464278470|gb|MH686379.1|	0	100	656	962	656	99.54	1117310	Funneliformis caledonium	GLML
VDHK150A_21A_PMU81_Fcal	PS17	gi|1464278468|gb|MH686378.1|	0	100	656	940	656	98.63	1117311	Funneliformis geosporum	GLML
VDHK150A_21A_PMU81_Fcal	PS17	gi|1464278466|gb|MH686377.1|	0	100	656	940	656	98.32	144534	Funneliformis verruculosum	GLML
VDHK150A_21A_PMU81_Fcal	PS17	gi|1464278472|gb|MH686380.1|	0	100	656	936	656	95.58	1117309	Funneliformis coronatus	GLML
VDHK150A_21A_PMU81_Fcal	PS17	gi|2199076076|gb|OK105163.1|	0	100	656	1449	656	95.43	27381	Funneliformis mosseae	GLML
W6817_10A_PMU518_Fgeo	PS17	gi|1464278468|gb|MH686378.1|	0	100	684	940	684	99.85	1117311	Funneliformis geosporum	GLML
W6817_10A_PMU518_Fgeo	PS17	gi|1464278466|gb|MH686377.1|	0	100	684	940	684	99.56	144534	Funneliformis verruculosum	GLML
W6817_10A_PMU518_Fgeo	PS17	gi|1464278470|gb|MH686379.1|	0	100	684	962	684	98.54	1117310	Funneliformis caledonium	GLML
W6817_10A_PMU518_Fgeo	PS17	gi|1464278472|gb|MH686380.1|	0	100	684	936	684	95.76	1117309	Funneliformis coronatus	GLML
W6817_10A_PMU518_Fgeo	PS17	gi|2199076076|gb|OK105163.1|	0	100	684	1449	684	95.32	27381	Funneliformis mosseae	GLML
CW0002_4001A_PMU1614_Svis	PS19	gi|2199076088|gb|OK105169.1|	0	99	684	1498	683	92.83	1133423	Septoglomus constrictum	GLML
CW0002_4001A_PMU1614_Svis	PS19	gi|1464278462|gb|MH686375.1|	0	100	684	946	684	92.69	1838035	Septoglomus deserticola	GLML
CW0002_4001A_PMU1614_Svis	PS19	gi|1464278460|gb|MH686374.1|	0	100	684	953	685	91.53	1133423	Septoglomus constrictum	GLML
CW0002_4001A_PMU1614_Svis	PS19	gi|1464278468|gb|MH686378.1|	0	100	684	940	684	90.79	1117311	Funneliformis geosporum	GLML
CW0002_4001A_PMU1614_Svis	PS19	gi|1464278466|gb|MH686377.1|	0	100	684	940	684	90.50	144534	Funneliformis verruculosum	GLML
CW0029_4028A_PMU1618_Svis	PS19	gi|2199076088|gb|OK105169.1|	0	99	684	1498	683	93.27	1133423	Septoglomus constrictum	GLML
CW0029_4028A_PMU1618_Svis	PS19	gi|1464278462|gb|MH686375.1|	0	100	684	946	684	92.98	1838035	Septoglomus deserticola	GLML
CW0029_4028A_PMU1618_Svis	PS19	gi|1464278460|gb|MH686374.1|	0	100	684	953	685	91.97	1133423	Septoglomus constrictum	GLML
CW0029_4028A_PMU1618_Svis	PS19	gi|1464278468|gb|MH686378.1|	0	100	684	940	684	91.23	1117311	Funneliformis geosporum	GLML
CW0029_4028A_PMU1618_Svis	PS19	gi|1464278466|gb|MH686377.1|	0	100	684	940	684	90.94	144534	Funneliformis verruculosum	GLML
MD215_360A_PMU514_Svis	PS19	gi|2199076088|gb|OK105169.1|	0	99	684	1498	683	93.27	1133423	Septoglomus constrictum	GLML
MD215_360A_PMU514_Svis	PS19	gi|1464278462|gb|MH686375.1|	0	100	684	946	684	92.98	1838035	Septoglomus deserticola	GLML
MD215_360A_PMU514_Svis	PS19	gi|1464278460|gb|MH686374.1|	0	100	684	953	685	91.97	1133423	Septoglomus constrictum	GLML
MD215_360A_PMU514_Svis	PS19	gi|1464278468|gb|MH686378.1|	0	100	684	940	684	91.23	1117311	Funneliformis geosporum	GLML
MD215_360A_PMU514_Svis	PS19	gi|1464278466|gb|MH686377.1|	0	100	684	940	684	90.94	144534	Funneliformis verruculosum	GLML
W37518_642E_PMU1605_Svis	PS19	gi|1464278462|gb|MH686375.1|	0	100	684	946	684	92.69	1838035	Septoglomus deserticola	GLML
W37518_642E_PMU1605_Svis	PS19	gi|2199076088|gb|OK105169.1|	0	99	684	1498	683	92.68	1133423	Septoglomus constrictum	GLML
W37518_642E_PMU1605_Svis	PS19	gi|1464278460|gb|MH686374.1|	0	100	684	953	685	91.68	1133423	Septoglomus constrictum	GLML
W37518_642E_PMU1605_Svis	PS19	gi|1464278468|gb|MH686378.1|	0	100	684	940	684	90.64	1117311	Funneliformis geosporum	GLML
W37518_642E_PMU1605_Svis	PS19	gi|1464278466|gb|MH686377.1|	0	100	684	940	684	90.35	144534	Funneliformis verruculosum	GLML
5070_5024A_PMU960_Vsp	PS20	gi|1464278462|gb|MH686375.1|	0	100	684	946	685	91.97	1838035	Septoglomus deserticola	GLML
5070_5024A_PMU960_Vsp	PS20	gi|2199076088|gb|OK105169.1|	0	99	684	1498	684	91.52	1133423	Septoglomus constrictum	GLML
5070_5024A_PMU960_Vsp	PS20	gi|1464278460|gb|MH686374.1|	0	100	684	953	686	90.82	1133423	Septoglomus constrictum	GLML
5070_5024A_PMU960_Vsp	PS20	gi|1464278468|gb|MH686378.1|	0	100	684	940	685	90.37	1117311	Funneliformis geosporum	GLML
5070_5024A_PMU960_Vsp	PS20	gi|1464278466|gb|MH686377.1|	0	100	684	940	685	90.07	144534	Funneliformis verruculosum	GLML
C4_PMU484_Vsp	PS20	gi|1464278462|gb|MH686375.1|	0	100	684	946	685	91.97	1838035	Septoglomus deserticola	GLML
C4_PMU484_Vsp	PS20	gi|2199076088|gb|OK105169.1|	0	99	684	1498	684	91.37	1133423	Septoglomus constrictum	GLML
C4_PMU484_Vsp	PS20	gi|1464278460|gb|MH686374.1|	0	100	684	953	686	90.67	1133423	Septoglomus constrictum	GLML
C4_PMU484_Vsp	PS20	gi|1464278468|gb|MH686378.1|	0	100	684	940	685	90.22	1117311	Funneliformis geosporum	GLML
C4_PMU484_Vsp	PS20	gi|1464278466|gb|MH686377.1|	0	100	684	940	685	89.93	144534	Funneliformis verruculosum	GLML
4404_2057A_PMU652_Sept1	PS21	gi|2199076088|gb|OK105169.1|	0	99	684	1498	683	98.98	1133423	Septoglomus constrictum	GLML
4404_2057A_PMU652_Sept1	PS21	gi|1464278460|gb|MH686374.1|	0	99	684	953	682	95.02	1133423	Septoglomus constrictum	GLML
4404_2057A_PMU652_Sept1	PS21	gi|1464278462|gb|MH686375.1|	0	99	684	946	682	92.96	1838035	Septoglomus deserticola	GLML
4404_2057A_PMU652_Sept1	PS21	gi|1464278468|gb|MH686378.1|	0	99	684	940	682	90.62	1117311	Funneliformis geosporum	GLML
4404_2057A_PMU652_Sept1	PS21	gi|1464278470|gb|MH686379.1|	0	99	684	962	682	90.62	1117310	Funneliformis caledonium	GLML
FS9_2328B_PMU1387_Sept1	PS21	gi|2199076088|gb|OK105169.1|	0	99	684	1498	683	99.12	1133423	Septoglomus constrictum	GLML
FS9_2328B_PMU1387_Sept1	PS21	gi|1464278460|gb|MH686374.1|	0	99	684	953	682	95.16	1133423	Septoglomus constrictum	GLML
FS9_2328B_PMU1387_Sept1	PS21	gi|1464278462|gb|MH686375.1|	0	99	684	946	682	93.11	1838035	Septoglomus deserticola	GLML
FS9_2328B_PMU1387_Sept1	PS21	gi|1464278468|gb|MH686378.1|	0	99	684	940	682	90.76	1117311	Funneliformis geosporum	GLML
FS9_2328B_PMU1387_Sept1	PS21	gi|1464278470|gb|MH686379.1|	0	99	684	962	682	90.76	1117310	Funneliformis caledonium	GLML
Blasz17_2277A_PMU1197_Sept2	PS22	gi|2199076088|gb|OK105169.1|	0	99	684	1498	683	98.83	1133423	Septoglomus constrictum	GLML
Blasz17_2277A_PMU1197_Sept2	PS22	gi|1464278460|gb|MH686374.1|	0	99	684	953	682	95.75	1133423	Septoglomus constrictum	GLML
Blasz17_2277A_PMU1197_Sept2	PS22	gi|1464278462|gb|MH686375.1|	0	99	684	946	682	92.82	1838035	Septoglomus deserticola	GLML
Blasz17_2277A_PMU1197_Sept2	PS22	gi|1464278470|gb|MH686379.1|	0	99	684	962	682	90.62	1117310	Funneliformis caledonium	GLML
Blasz17_2277A_PMU1197_Sept2	PS22	gi|1464278468|gb|MH686378.1|	0	99	684	940	682	90.32	1117311	Funneliformis geosporum	GLML
SO43BL_PMU1218_Sept2	PS22	gi|2199076088|gb|OK105169.1|	0	99	684	1498	683	98.83	1133423	Septoglomus constrictum	GLML
SO43BL_PMU1218_Sept2	PS22	gi|1464278460|gb|MH686374.1|	0	99	684	953	682	95.75	1133423	Septoglomus constrictum	GLML
SO43BL_PMU1218_Sept2	PS22	gi|1464278462|gb|MH686375.1|	0	99	684	946	682	92.82	1838035	Septoglomus deserticola	GLML
SO43BL_PMU1218_Sept2	PS22	gi|1464278470|gb|MH686379.1|	0	99	684	962	682	90.62	1117310	Funneliformis caledonium	GLML
SO43BL_PMU1218_Sept2	PS22	gi|1464278468|gb|MH686378.1|	0	99	684	940	682	90.32	1117311	Funneliformis geosporum	GLML
3086_1170D_PMU1521_Dvar	PS23	gi|1464278478|gb|MH686383.1|	0	100	684	972	684	99.85	2259760	Diversispora cf. varaderana	GLML
3086_1170D_PMU1521_Dvar	PS23	gi|1464278476|gb|MH686382.1|	0	100	684	949	684	96.49	586131	Diversispora trimurales	GLML
3086_1170D_PMU1521_Dvar	PS23	gi|1728375418|tpg|BK010690.1|	0	100	684	2078	684	96.20	1348612	Diversispora epigaea	GLML
3086_1170D_PMU1521_Dvar	PS23	gi|1464278474|gb|MH686381.1|	4.05e-133	100	684	924	684	79.53	62089	Acaulospora lacunosa	GLML
3086_1170D_PMU1521_Dvar	PS23	gi|1464278456|gb|MH686372.1|	8.83e-125	100	684	950	686	78.86	4874	Gigaspora margarita	GLML
4393_830B_PMU1015_Dvar	PS23	gi|1464278478|gb|MH686383.1|	0	100	684	972	684	99.85	2259760	Diversispora cf. varaderana	GLML
4393_830B_PMU1015_Dvar	PS23	gi|1464278476|gb|MH686382.1|	0	100	684	949	684	96.49	586131	Diversispora trimurales	GLML
4393_830B_PMU1015_Dvar	PS23	gi|1728375418|tpg|BK010690.1|	0	100	684	2078	684	96.20	1348612	Diversispora epigaea	GLML
4393_830B_PMU1015_Dvar	PS23	gi|1464278474|gb|MH686381.1|	4.05e-133	100	684	924	684	79.53	62089	Acaulospora lacunosa	GLML
4393_830B_PMU1015_Dvar	PS23	gi|1464278456|gb|MH686372.1|	8.83e-125	100	684	950	686	78.86	4874	Gigaspora margarita	GLML
4394_1010A_PMU903_Dvar	PS23	gi|1464278478|gb|MH686383.1|	0	100	684	972	684	99.85	2259760	Diversispora cf. varaderana	GLML
4394_1010A_PMU903_Dvar	PS23	gi|1464278476|gb|MH686382.1|	0	100	684	949	684	96.49	586131	Diversispora trimurales	GLML
4394_1010A_PMU903_Dvar	PS23	gi|1728375418|tpg|BK010690.1|	0	100	684	2078	684	96.20	1348612	Diversispora epigaea	GLML
4394_1010A_PMU903_Dvar	PS23	gi|1464278474|gb|MH686381.1|	4.05e-133	100	684	924	684	79.53	62089	Acaulospora lacunosa	GLML
4394_1010A_PMU903_Dvar	PS23	gi|1464278456|gb|MH686372.1|	8.83e-125	100	684	950	686	78.86	4874	Gigaspora margarita	GLML
4450_536A_PMU513_Dvar	PS23	gi|1464278478|gb|MH686383.1|	0	100	684	972	684	99.85	2259760	Diversispora cf. varaderana	GLML
4450_536A_PMU513_Dvar	PS23	gi|1464278476|gb|MH686382.1|	0	100	684	949	684	96.49	586131	Diversispora trimurales	GLML
4450_536A_PMU513_Dvar	PS23	gi|1728375418|tpg|BK010690.1|	0	100	684	2078	684	96.20	1348612	Diversispora epigaea	GLML
4450_536A_PMU513_Dvar	PS23	gi|1464278474|gb|MH686381.1|	4.05e-133	100	684	924	684	79.53	62089	Acaulospora lacunosa	GLML
4450_536A_PMU513_Dvar	PS23	gi|1464278456|gb|MH686372.1|	8.83e-125	100	684	950	686	78.86	4874	Gigaspora margarita	GLML
4510_972A_PMU692_Dvar	PS23	gi|1464278478|gb|MH686383.1|	0	100	684	972	684	99.85	2259760	Diversispora cf. varaderana	GLML
4510_972A_PMU692_Dvar	PS23	gi|1464278476|gb|MH686382.1|	0	100	684	949	684	96.49	586131	Diversispora trimurales	GLML
4510_972A_PMU692_Dvar	PS23	gi|1728375418|tpg|BK010690.1|	0	100	684	2078	684	96.20	1348612	Diversispora epigaea	GLML
4510_972A_PMU692_Dvar	PS23	gi|1464278474|gb|MH686381.1|	4.05e-133	100	684	924	684	79.53	62089	Acaulospora lacunosa	GLML
4510_972A_PMU692_Dvar	PS23	gi|1464278456|gb|MH686372.1|	8.83e-125	100	684	950	686	78.86	4874	Gigaspora margarita	GLML
46044610_1093A_PMU762_Dvar	PS23	gi|1464278478|gb|MH686383.1|	0	100	684	972	684	99.85	2259760	Diversispora cf. varaderana	GLML
46044610_1093A_PMU762_Dvar	PS23	gi|1464278476|gb|MH686382.1|	0	100	684	949	684	96.49	586131	Diversispora trimurales	GLML
46044610_1093A_PMU762_Dvar	PS23	gi|1728375418|tpg|BK010690.1|	0	100	684	2078	684	96.20	1348612	Diversispora epigaea	GLML
46044610_1093A_PMU762_Dvar	PS23	gi|1464278474|gb|MH686381.1|	4.05e-133	100	684	924	684	79.53	62089	Acaulospora lacunosa	GLML
46044610_1093A_PMU762_Dvar	PS23	gi|1464278456|gb|MH686372.1|	8.83e-125	100	684	950	686	78.86	4874	Gigaspora margarita	GLML
CW0016_4015A_PMU1630_Dvar	PS23	gi|1464278478|gb|MH686383.1|	0	100	684	972	684	99.85	2259760	Diversispora cf. varaderana	GLML
CW0016_4015A_PMU1630_Dvar	PS23	gi|1464278476|gb|MH686382.1|	0	100	684	949	684	96.49	586131	Diversispora trimurales	GLML
CW0016_4015A_PMU1630_Dvar	PS23	gi|1728375418|tpg|BK010690.1|	0	100	684	2078	684	96.20	1348612	Diversispora epigaea	GLML
CW0016_4015A_PMU1630_Dvar	PS23	gi|1464278474|gb|MH686381.1|	4.05e-133	100	684	924	684	79.53	62089	Acaulospora lacunosa	GLML
CW0016_4015A_PMU1630_Dvar	PS23	gi|1464278456|gb|MH686372.1|	8.83e-125	100	684	950	686	78.86	4874	Gigaspora margarita	GLML
SASK50_PMU1217_Dvar	PS23	gi|1464278478|gb|MH686383.1|	0	100	684	972	684	99.85	2259760	Diversispora cf. varaderana	GLML
SASK50_PMU1217_Dvar	PS23	gi|1464278476|gb|MH686382.1|	0	100	684	949	684	96.49	586131	Diversispora trimurales	GLML
SASK50_PMU1217_Dvar	PS23	gi|1728375418|tpg|BK010690.1|	0	100	684	2078	684	96.20	1348612	Diversispora epigaea	GLML
SASK50_PMU1217_Dvar	PS23	gi|1464278474|gb|MH686381.1|	4.05e-133	100	684	924	684	79.53	62089	Acaulospora lacunosa	GLML
SASK50_PMU1217_Dvar	PS23	gi|1464278456|gb|MH686372.1|	8.83e-125	100	684	950	686	78.86	4874	Gigaspora margarita	GLML
4403_745C_PMU1202_Daes	PS24	gi|1464278478|gb|MH686383.1|	0	100	684	972	684	99.12	2259760	Diversispora cf. varaderana	GLML
4403_745C_PMU1202_Daes	PS24	gi|1464278476|gb|MH686382.1|	0	100	684	949	684	96.64	586131	Diversispora trimurales	GLML
4403_745C_PMU1202_Daes	PS24	gi|1728375418|tpg|BK010690.1|	0	100	684	2078	684	96.64	1348612	Diversispora epigaea	GLML
4403_745C_PMU1202_Daes	PS24	gi|1464278474|gb|MH686381.1|	4.05e-133	100	684	924	684	79.53	62089	Acaulospora lacunosa	GLML
4403_745C_PMU1202_Daes	PS24	gi|1601533379|tpg|BK010627.1|	1.9e-126	100	684	1758	686	79.01	4874	Gigaspora margarita	GLML
4436_969D_PMU1570_Daes	PS24	gi|1464278478|gb|MH686383.1|	0	100	684	972	684	98.98	2259760	Diversispora cf. varaderana	GLML
4436_969D_PMU1570_Daes	PS24	gi|1464278476|gb|MH686382.1|	0	100	684	949	684	96.49	586131	Diversispora trimurales	GLML
4436_969D_PMU1570_Daes	PS24	gi|1728375418|tpg|BK010690.1|	0	100	684	2078	684	96.49	1348612	Diversispora epigaea	GLML
4436_969D_PMU1570_Daes	PS24	gi|1464278474|gb|MH686381.1|	8.71e-135	100	684	924	684	79.68	62089	Acaulospora lacunosa	GLML
4436_969D_PMU1570_Daes	PS24	gi|1601533379|tpg|BK010627.1|	4.08e-128	100	684	1758	686	79.16	4874	Gigaspora margarita	GLML
4485_952D_PMU1485_Daes	PS24	gi|1464278478|gb|MH686383.1|	0	100	684	972	684	99.12	2259760	Diversispora cf. varaderana	GLML
4485_952D_PMU1485_Daes	PS24	gi|1464278476|gb|MH686382.1|	0	100	684	949	684	96.64	586131	Diversispora trimurales	GLML
4485_952D_PMU1485_Daes	PS24	gi|1728375418|tpg|BK010690.1|	0	100	684	2078	684	96.64	1348612	Diversispora epigaea	GLML
4485_952D_PMU1485_Daes	PS24	gi|1464278474|gb|MH686381.1|	4.05e-133	100	684	924	684	79.53	62089	Acaulospora lacunosa	GLML
4485_952D_PMU1485_Daes	PS24	gi|1601533379|tpg|BK010627.1|	1.9e-126	100	684	1758	686	79.01	4874	Gigaspora margarita	GLML
4621_1194A_PMU851_Daes	PS24	gi|1464278478|gb|MH686383.1|	0	100	684	972	684	99.12	2259760	Diversispora cf. varaderana	GLML
4621_1194A_PMU851_Daes	PS24	gi|1464278476|gb|MH686382.1|	0	100	684	949	684	96.64	586131	Diversispora trimurales	GLML
4621_1194A_PMU851_Daes	PS24	gi|1728375418|tpg|BK010690.1|	0	100	684	2078	684	96.64	1348612	Diversispora epigaea	GLML
4621_1194A_PMU851_Daes	PS24	gi|1464278474|gb|MH686381.1|	4.05e-133	100	684	924	684	79.53	62089	Acaulospora lacunosa	GLML
4621_1194A_PMU851_Daes	PS24	gi|1601533379|tpg|BK010627.1|	1.9e-126	100	684	1758	686	79.01	4874	Gigaspora margarita	GLML
BEG47_1140C_PMU1145_Depi	PS25	gi|1728375418|tpg|BK010690.1|	0	100	684	2078	684	100	1348612	Diversispora epigaea	GLML
BEG47_1140C_PMU1145_Depi	PS25	gi|1464278478|gb|MH686383.1|	0	100	684	972	684	96.05	2259760	Diversispora cf. varaderana	GLML
BEG47_1140C_PMU1145_Depi	PS25	gi|1464278476|gb|MH686382.1|	0	100	684	949	684	94.59	586131	Diversispora trimurales	GLML
FS16_2427A_PMU1525_Depi	PS25	gi|1728375418|tpg|BK010690.1|	0	100	684	2078	684	99.71	1348612	Diversispora epigaea	GLML
FS16_2427A_PMU1525_Depi	PS25	gi|1464278478|gb|MH686383.1|	0	100	684	972	684	95.76	2259760	Diversispora cf. varaderana	GLML
FS16_2427A_PMU1525_Depi	PS25	gi|1464278476|gb|MH686382.1|	0	100	684	949	684	94.30	586131	Diversispora trimurales	GLML
Blasz11_2271A_PMU1020_Djak	PS26	gi|1464278478|gb|MH686383.1|	0	100	684	972	684	97.08	2259760	Diversispora cf. varaderana	GLML
Blasz11_2271A_PMU1020_Djak	PS26	gi|1728375418|tpg|BK010690.1|	0	100	684	2078	684	96.05	1348612	Diversispora epigaea	GLML
Blasz11_2271A_PMU1020_Djak	PS26	gi|1464278476|gb|MH686382.1|	0	100	684	949	684	95.18	586131	Diversispora trimurales	GLML
Blasz14_2274A_PMU1135_Dare	PS27	gi|1464278478|gb|MH686383.1|	0	100	684	972	684	97.08	2259760	Diversispora cf. varaderana	GLML
Blasz14_2274A_PMU1135_Dare	PS27	gi|1728375418|tpg|BK010690.1|	0	100	684	2078	684	96.05	1348612	Diversispora epigaea	GLML
Blasz14_2274A_PMU1135_Dare	PS27	gi|1464278476|gb|MH686382.1|	0	100	684	949	684	95.18	586131	Diversispora trimurales	GLML
4381_68A_PMU487_Dcel	PS28	gi|1464278478|gb|MH686383.1|	0	100	684	972	684	96.78	2259760	Diversispora cf. varaderana	GLML
4381_68A_PMU487_Dcel	PS28	gi|1728375418|tpg|BK010690.1|	0	100	684	2078	684	95.76	1348612	Diversispora epigaea	GLML
4381_68A_PMU487_Dcel	PS28	gi|1464278476|gb|MH686382.1|	0	100	684	949	684	94.88	586131	Diversispora trimurales	GLML
4381_68A_PMU487_Dcel	PS28	gi|1601533379|tpg|BK010627.1|	4.02e-138	100	684	1758	685	80.00	4874	Gigaspora margarita	GLML
4381_68A_PMU487_Dcel	PS28	gi|1464278456|gb|MH686372.1|	1.87e-136	100	684	950	685	79.85	4874	Gigaspora margarita	GLML
SC2_PMU1107_Dcel	PS28	gi|1464278478|gb|MH686383.1|	0	100	684	972	684	96.93	2259760	Diversispora cf. varaderana	GLML
SC2_PMU1107_Dcel	PS28	gi|1728375418|tpg|BK010690.1|	0	100	684	2078	684	95.91	1348612	Diversispora epigaea	GLML
SC2_PMU1107_Dcel	PS28	gi|1464278476|gb|MH686382.1|	0	100	684	949	684	95.03	586131	Diversispora trimurales	GLML
SC2_PMU1107_Dcel	PS28	gi|1601533379|tpg|BK010627.1|	8.71e-135	100	684	1758	685	79.71	4874	Gigaspora margarita	GLML
SC2_PMU1107_Dcel	PS28	gi|1464278456|gb|MH686372.1|	4.05e-133	100	684	950	685	79.56	4874	Gigaspora margarita	GLML
AZ414A_356A_PMU529_Debu	PS29	gi|1464278478|gb|MH686383.1|	0	100	684	972	684	96.78	2259760	Diversispora cf. varaderana	GLML
AZ414A_356A_PMU529_Debu	PS29	gi|1728375418|tpg|BK010690.1|	0	100	684	2078	684	96.05	1348612	Diversispora epigaea	GLML
AZ414A_356A_PMU529_Debu	PS29	gi|1464278476|gb|MH686382.1|	0	100	684	949	684	94.88	586131	Diversispora trimurales	GLML
AZ414A_356A_PMU529_Debu	PS29	gi|1601533379|tpg|BK010627.1|	8.71e-135	100	684	1758	686	79.74	4874	Gigaspora margarita	GLML
AZ414A_356A_PMU529_Debu	PS29	gi|1464278456|gb|MH686372.1|	4.05e-133	100	684	950	686	79.59	4874	Gigaspora margarita	GLML
FS12_2334B_PMU1384_Debu	PS29	gi|1464278478|gb|MH686383.1|	0	100	684	972	684	96.64	2259760	Diversispora cf. varaderana	GLML
FS12_2334B_PMU1384_Debu	PS29	gi|1728375418|tpg|BK010690.1|	0	100	684	2078	684	96.20	1348612	Diversispora epigaea	GLML
FS12_2334B_PMU1384_Debu	PS29	gi|1464278476|gb|MH686382.1|	0	100	684	949	684	94.74	586131	Diversispora trimurales	GLML
Algerie2_1072C_PMU1392_Dspu	PS30	gi|1464278478|gb|MH686383.1|	0	99	684	972	683	96.49	2259760	Diversispora cf. varaderana	GLML
Algerie2_1072C_PMU1392_Dspu	PS30	gi|1728375418|tpg|BK010690.1|	0	99	684	2078	683	95.17	1348612	Diversispora epigaea	GLML
Algerie2_1072C_PMU1392_Dspu	PS30	gi|1464278476|gb|MH686382.1|	0	99	684	949	677	94.68	586131	Diversispora trimurales	GLML
Algerie2_1072C_PMU1392_Dspu	PS30	gi|1601533379|tpg|BK010627.1|	1.45e-137	99	684	1758	679	80.12	4874	Gigaspora margarita	GLML
Algerie2_1072C_PMU1392_Dspu	PS30	gi|1464278456|gb|MH686372.1|	6.73e-136	99	684	950	679	79.97	4874	Gigaspora margarita	GLML
W24628_9A_PMU444_Dspu	PS30	gi|1464278478|gb|MH686383.1|	0	99	684	972	683	96.34	2259760	Diversispora cf. varaderana	GLML
W24628_9A_PMU444_Dspu	PS30	gi|1728375418|tpg|BK010690.1|	0	99	684	2078	683	95.02	1348612	Diversispora epigaea	GLML
W24628_9A_PMU444_Dspu	PS30	gi|1464278476|gb|MH686382.1|	0	99	684	949	677	94.54	586131	Diversispora trimurales	GLML
W24628_9A_PMU444_Dspu	PS30	gi|1601533379|tpg|BK010627.1|	6.73e-136	99	684	1758	679	79.97	4874	Gigaspora margarita	GLML
W24628_9A_PMU444_Dspu	PS30	gi|1464278456|gb|MH686372.1|	3.13e-134	99	684	950	679	79.82	4874	Gigaspora margarita	GLML
4096_1078A_PMU755_Dsab	PS31	gi|1464278478|gb|MH686383.1|	0	100	684	972	684	96.35	2259760	Diversispora cf. varaderana	GLML
4096_1078A_PMU755_Dsab	PS31	gi|1728375418|tpg|BK010690.1|	0	100	684	2078	684	95.03	1348612	Diversispora epigaea	GLML
4096_1078A_PMU755_Dsab	PS31	gi|1464278476|gb|MH686382.1|	0	100	684	949	684	94.44	586131	Diversispora trimurales	GLML
4096_1078A_PMU755_Dsab	PS31	gi|1601533379|tpg|BK010627.1|	1.87e-136	100	684	1758	685	79.85	4874	Gigaspora margarita	GLML
4096_1078A_PMU755_Dsab	PS31	gi|1464278456|gb|MH686372.1|	8.71e-135	100	684	950	685	79.71	4874	Gigaspora margarita	GLML
4664_2006C_PMU1346_Dsab	PS31	gi|1464278478|gb|MH686383.1|	0	100	684	972	684	95.76	2259760	Diversispora cf. varaderana	GLML
4664_2006C_PMU1346_Dsab	PS31	gi|1728375418|tpg|BK010690.1|	0	100	684	2078	684	94.30	1348612	Diversispora epigaea	GLML
4664_2006C_PMU1346_Dsab	PS31	gi|1464278476|gb|MH686382.1|	0	100	684	949	684	93.57	586131	Diversispora trimurales	GLML
4664_2006C_PMU1346_Dsab	PS31	gi|1464278474|gb|MH686381.1|	1.9e-126	100	684	924	684	78.95	62089	Acaulospora lacunosa	GLML
4664_2006C_PMU1346_Dsab	PS31	gi|2199076088|gb|OK105169.1|	3.18e-124	99	684	1498	678	78.91	1133423	Septoglomus constrictum	GLML
BFTM_1197A_PMU845_Amor	PS32	gi|1728374687|tpg|BK010669.1|	0	100	684	1761	684	99.71	94023	Acaulospora morrowiae	GLML
BFTM_1197A_PMU845_Amor	PS32	gi|1464278474|gb|MH686381.1|	0	100	684	924	685	86.13	62089	Acaulospora lacunosa	GLML
CR315B_2019A_PMU993_Amor	PS32	gi|1728374687|tpg|BK010669.1|	0	100	684	1761	684	100	94023	Acaulospora morrowiae	GLML
CR315B_2019A_PMU993_Amor	PS32	gi|1464278474|gb|MH686381.1|	0	100	684	924	685	86.42	62089	Acaulospora lacunosa	GLML
CR315B_2019A_PMU993_Amor	PS32	gi|2199076068|gb|OK105159.1|	1.88e-131	100	684	1337	685	79.42	4874	Gigaspora margarita	GLML
CR315B_2019A_PMU993_Amor	PS32	gi|1601533379|tpg|BK010627.1|	1.88e-131	100	684	1758	685	79.42	4874	Gigaspora margarita	GLML
CR315B_2019A_PMU993_Amor	PS32	gi|1464278456|gb|MH686372.1|	8.77e-130	100	684	950	685	79.27	4874	Gigaspora margarita	GLML
194757_703A_PMU461_Gros	PS33	gi|1603768626|tpg|BK010628.1|	0	100	684	1752	684	100	44941	Gigaspora rosea	GLML
194757_703A_PMU461_Gros	PS33	gi|2199076066|gb|OK105158.1|	0	98	684	1358	669	100	44941	Gigaspora rosea	GLML
194757_703A_PMU461_Gros	PS33	gi|2199076064|gb|OK105157.1|	0	98	684	1293	669	100	44941	Gigaspora rosea	GLML
194757_703A_PMU461_Gros	PS33	gi|1464278454|gb|MH686371.1|	0	100	684	942	684	99.56	44941	Gigaspora rosea	GLML
194757_703A_PMU461_Gros	PS33	gi|2199076052|gb|OK105151.1|	0	92	684	1305	631	99.21	27379	Gigaspora gigantea	GLML
4511_973A_PMU694_Gros	PS33	gi|1603768626|tpg|BK010628.1|	0	100	684	1752	684	100	44941	Gigaspora rosea	GLML
4511_973A_PMU694_Gros	PS33	gi|2199076066|gb|OK105158.1|	0	98	684	1358	669	100	44941	Gigaspora rosea	GLML
4511_973A_PMU694_Gros	PS33	gi|2199076064|gb|OK105157.1|	0	98	684	1293	669	100	44941	Gigaspora rosea	GLML
4511_973A_PMU694_Gros	PS33	gi|1464278454|gb|MH686371.1|	0	100	684	942	684	99.56	44941	Gigaspora rosea	GLML
4511_973A_PMU694_Gros	PS33	gi|2199076052|gb|OK105151.1|	0	92	684	1305	631	99.21	27379	Gigaspora gigantea	GLML
4752_496A_PMU506_Gros	PS33	gi|2199076052|gb|OK105151.1|	0	92	684	1305	631	100	27379	Gigaspora gigantea	GLML
4752_496A_PMU506_Gros	PS33	gi|1603768626|tpg|BK010628.1|	0	100	684	1752	684	99.27	44941	Gigaspora rosea	GLML
4752_496A_PMU506_Gros	PS33	gi|2199076066|gb|OK105158.1|	0	98	684	1358	669	99.25	44941	Gigaspora rosea	GLML
4752_496A_PMU506_Gros	PS33	gi|2199076064|gb|OK105157.1|	0	98	684	1293	669	99.25	44941	Gigaspora rosea	GLML
4752_496A_PMU506_Gros	PS33	gi|1464278454|gb|MH686371.1|	0	100	684	942	684	98.83	44941	Gigaspora rosea	GLML
BEG9_770A_PMU590_Gros	PS33	gi|1603768626|tpg|BK010628.1|	0	100	684	1752	684	100	44941	Gigaspora rosea	GLML
BEG9_770A_PMU590_Gros	PS33	gi|2199076066|gb|OK105158.1|	0	98	684	1358	669	100	44941	Gigaspora rosea	GLML
BEG9_770A_PMU590_Gros	PS33	gi|2199076064|gb|OK105157.1|	0	98	684	1293	669	100	44941	Gigaspora rosea	GLML
BEG9_770A_PMU590_Gros	PS33	gi|1464278454|gb|MH686371.1|	0	100	684	942	684	99.56	44941	Gigaspora rosea	GLML
BEG9_770A_PMU590_Gros	PS33	gi|2199076052|gb|OK105151.1|	0	92	684	1305	631	99.21	27379	Gigaspora gigantea	GLML
CU131_1018C_PMU1155_Gros	PS33	gi|2199076062|gb|OK105156.1|	0	92	684	1288	631	100	27378	Gigaspora albida	GLML
CU131_1018C_PMU1155_Gros	PS33	gi|1603768626|tpg|BK010628.1|	0	100	684	1752	684	99.27	44941	Gigaspora rosea	GLML
CU131_1018C_PMU1155_Gros	PS33	gi|2199076066|gb|OK105158.1|	0	98	684	1358	669	99.25	44941	Gigaspora rosea	GLML
CU131_1018C_PMU1155_Gros	PS33	gi|2199076064|gb|OK105157.1|	0	98	684	1293	669	99.25	44941	Gigaspora rosea	GLML
CU131_1018C_PMU1155_Gros	PS33	gi|1464278454|gb|MH686371.1|	0	100	684	942	684	98.83	44941	Gigaspora rosea	GLML
CW0011_4010A_PMU1625_Gros	PS33	gi|1603768626|tpg|BK010628.1|	0	100	684	1752	684	100	44941	Gigaspora rosea	GLML
CW0011_4010A_PMU1625_Gros	PS33	gi|2199076066|gb|OK105158.1|	0	98	684	1358	669	100	44941	Gigaspora rosea	GLML
CW0011_4010A_PMU1625_Gros	PS33	gi|2199076064|gb|OK105157.1|	0	98	684	1293	669	100	44941	Gigaspora rosea	GLML
CW0011_4010A_PMU1625_Gros	PS33	gi|1464278454|gb|MH686371.1|	0	100	684	942	684	99.56	44941	Gigaspora rosea	GLML
CW0011_4010A_PMU1625_Gros	PS33	gi|2199076052|gb|OK105151.1|	0	92	684	1305	631	99.21	27379	Gigaspora gigantea	GLML
woodslee_203A_PMU407_Gros	PS33	gi|2199076052|gb|OK105151.1|	0	92	684	1305	631	100	27379	Gigaspora gigantea	GLML
woodslee_203A_PMU407_Gros	PS33	gi|1603768626|tpg|BK010628.1|	0	100	684	1752	684	99.12	44941	Gigaspora rosea	GLML
woodslee_203A_PMU407_Gros	PS33	gi|2199076066|gb|OK105158.1|	0	98	684	1358	669	99.10	44941	Gigaspora rosea	GLML
woodslee_203A_PMU407_Gros	PS33	gi|2199076064|gb|OK105157.1|	0	98	684	1293	669	99.10	44941	Gigaspora rosea	GLML
woodslee_203A_PMU407_Gros	PS33	gi|1464278454|gb|MH686371.1|	0	100	684	942	684	98.68	44941	Gigaspora rosea	GLML
BEG35_2003A_PMU640_Dhet	PS34	gi|1464278458|gb|MH686373.1|	0	100	684	927	684	97.66	121125	Dentiscutata cerradensis	GLML
BEG35_2003A_PMU640_Dhet	PS34	gi|1603768626|tpg|BK010628.1|	0	100	684	1752	684	93.28	44941	Gigaspora rosea	GLML
BEG35_2003A_PMU640_Dhet	PS34	gi|2199076066|gb|OK105158.1|	0	98	684	1358	669	93.12	44941	Gigaspora rosea	GLML
BEG35_2003A_PMU640_Dhet	PS34	gi|2199076064|gb|OK105157.1|	0	98	684	1293	669	93.12	44941	Gigaspora rosea	GLML
BEG35_2003A_PMU640_Dhet	PS34	gi|1464278454|gb|MH686371.1|	0	100	684	942	684	92.84	44941	Gigaspora rosea	GLML
CL157_2013B_PMU1117_Dhet	PS34	gi|1464278458|gb|MH686373.1|	0	100	684	927	684	97.66	121125	Dentiscutata cerradensis	GLML
CL157_2013B_PMU1117_Dhet	PS34	gi|1603768626|tpg|BK010628.1|	0	100	684	1752	684	92.98	44941	Gigaspora rosea	GLML
CL157_2013B_PMU1117_Dhet	PS34	gi|2199076066|gb|OK105158.1|	0	98	684	1358	669	92.83	44941	Gigaspora rosea	GLML
CL157_2013B_PMU1117_Dhet	PS34	gi|2199076064|gb|OK105157.1|	0	98	684	1293	669	92.83	44941	Gigaspora rosea	GLML
CL157_2013B_PMU1117_Dhet	PS34	gi|1464278454|gb|MH686371.1|	0	100	684	942	684	92.54	44941	Gigaspora rosea	GLML
4385_PMU172_Cgil	PS35	gi|1727652433|tpg|BK010668.1|	0	100	684	1681	684	95.91	1348614	Racocetra castanea	GLML
4385_PMU172_Cgil	PS35	gi|2199076132|gb|OK105191.1|	0	98	684	1327	671	94.93	85575	Scutellospora calospora	GLML
4385_PMU172_Cgil	PS35	gi|2199076068|gb|OK105159.1|	0	100	684	1337	684	92.25	4874	Gigaspora margarita	GLML
4385_PMU172_Cgil	PS35	gi|1464278456|gb|MH686372.1|	0	100	684	950	684	92.11	4874	Gigaspora margarita	GLML
4385_PMU172_Cgil	PS35	gi|1603768626|tpg|BK010628.1|	0	100	684	1752	684	92.11	44941	Gigaspora rosea	GLML
4397_453A_PMU501_Cgil	PS35	gi|1727652433|tpg|BK010668.1|	0	100	684	1681	684	95.91	1348614	Racocetra castanea	GLML
4397_453A_PMU501_Cgil	PS35	gi|2199076132|gb|OK105191.1|	0	98	684	1327	671	94.93	85575	Scutellospora calospora	GLML
4397_453A_PMU501_Cgil	PS35	gi|2199076068|gb|OK105159.1|	0	100	684	1337	684	92.25	4874	Gigaspora margarita	GLML
4397_453A_PMU501_Cgil	PS35	gi|1464278456|gb|MH686372.1|	0	100	684	950	684	92.11	4874	Gigaspora margarita	GLML
4397_453A_PMU501_Cgil	PS35	gi|1603768626|tpg|BK010628.1|	0	100	684	1752	684	92.11	44941	Gigaspora rosea	GLML
4398_831C_PMU1193_Cgil	PS35	gi|1727652433|tpg|BK010668.1|	0	100	684	1681	684	95.91	1348614	Racocetra castanea	GLML
4398_831C_PMU1193_Cgil	PS35	gi|2199076132|gb|OK105191.1|	0	98	684	1327	671	94.93	85575	Scutellospora calospora	GLML
4398_831C_PMU1193_Cgil	PS35	gi|2199076068|gb|OK105159.1|	0	100	684	1337	684	92.25	4874	Gigaspora margarita	GLML
4398_831C_PMU1193_Cgil	PS35	gi|1464278456|gb|MH686372.1|	0	100	684	950	684	92.11	4874	Gigaspora margarita	GLML
4398_831C_PMU1193_Cgil	PS35	gi|1603768626|tpg|BK010628.1|	0	100	684	1752	684	92.11	44941	Gigaspora rosea	GLML
4414_1105C_PMU1080_Cgil	PS35	gi|1727652433|tpg|BK010668.1|	0	100	684	1681	684	95.91	1348614	Racocetra castanea	GLML
4414_1105C_PMU1080_Cgil	PS35	gi|2199076132|gb|OK105191.1|	0	98	684	1327	671	94.93	85575	Scutellospora calospora	GLML
4414_1105C_PMU1080_Cgil	PS35	gi|2199076068|gb|OK105159.1|	0	100	684	1337	684	92.25	4874	Gigaspora margarita	GLML
4414_1105C_PMU1080_Cgil	PS35	gi|1464278456|gb|MH686372.1|	0	100	684	950	684	92.11	4874	Gigaspora margarita	GLML
4414_1105C_PMU1080_Cgil	PS35	gi|1603768626|tpg|BK010628.1|	0	100	684	1752	684	92.11	44941	Gigaspora rosea	GLML
4419_860D_PMU1065_Cgil	PS35	gi|1727652433|tpg|BK010668.1|	0	100	684	1681	684	95.61	1348614	Racocetra castanea	GLML
4419_860D_PMU1065_Cgil	PS35	gi|2199076132|gb|OK105191.1|	0	98	684	1327	671	94.64	85575	Scutellospora calospora	GLML
4419_860D_PMU1065_Cgil	PS35	gi|2199076068|gb|OK105159.1|	0	100	684	1337	684	92.25	4874	Gigaspora margarita	GLML
4419_860D_PMU1065_Cgil	PS35	gi|1464278456|gb|MH686372.1|	0	100	684	950	684	92.11	4874	Gigaspora margarita	GLML
4419_860D_PMU1065_Cgil	PS35	gi|1601533379|tpg|BK010627.1|	0	100	684	1758	684	91.96	4874	Gigaspora margarita	GLML
4430_2047A_PMU651_Cgil	PS35	gi|1727652433|tpg|BK010668.1|	0	100	684	1681	684	95.91	1348614	Racocetra castanea	GLML
4430_2047A_PMU651_Cgil	PS35	gi|2199076132|gb|OK105191.1|	0	98	684	1327	671	94.93	85575	Scutellospora calospora	GLML
4430_2047A_PMU651_Cgil	PS35	gi|2199076068|gb|OK105159.1|	0	100	684	1337	684	92.25	4874	Gigaspora margarita	GLML
4430_2047A_PMU651_Cgil	PS35	gi|1464278456|gb|MH686372.1|	0	100	684	950	684	92.11	4874	Gigaspora margarita	GLML
4430_2047A_PMU651_Cgil	PS35	gi|1603768626|tpg|BK010628.1|	0	100	684	1752	684	92.11	44941	Gigaspora rosea	GLML
4436_787A_PMU605_Cgil	PS35	gi|1727652433|tpg|BK010668.1|	0	100	684	1681	684	95.61	1348614	Racocetra castanea	GLML
4436_787A_PMU605_Cgil	PS35	gi|2199076132|gb|OK105191.1|	0	98	684	1327	671	94.64	85575	Scutellospora calospora	GLML
4436_787A_PMU605_Cgil	PS35	gi|2199076068|gb|OK105159.1|	0	100	684	1337	684	91.96	4874	Gigaspora margarita	GLML
4436_787A_PMU605_Cgil	PS35	gi|1464278456|gb|MH686372.1|	0	100	684	950	684	91.81	4874	Gigaspora margarita	GLML
4436_787A_PMU605_Cgil	PS35	gi|1603768626|tpg|BK010628.1|	0	100	684	1752	684	91.81	44941	Gigaspora rosea	GLML
CW0008_4007A_PMU1613_Cgil	PS35	gi|1727652433|tpg|BK010668.1|	0	100	684	1681	684	95.76	1348614	Racocetra castanea	GLML
CW0008_4007A_PMU1613_Cgil	PS35	gi|2199076132|gb|OK105191.1|	0	98	684	1327	671	94.78	85575	Scutellospora calospora	GLML
CW0008_4007A_PMU1613_Cgil	PS35	gi|2199076068|gb|OK105159.1|	0	100	684	1337	684	92.11	4874	Gigaspora margarita	GLML
CW0008_4007A_PMU1613_Cgil	PS35	gi|1464278456|gb|MH686372.1|	0	100	684	950	684	91.96	4874	Gigaspora margarita	GLML
CW0008_4007A_PMU1613_Cgil	PS35	gi|1603768626|tpg|BK010628.1|	0	100	684	1752	684	91.96	44941	Gigaspora rosea	GLML
5274_2288B_PMU1306_Pbra	PS36	gi|1728374691|tpg|BK010671.1|	0	100	684	1596	685	93.43	144538	Paraglomus brasilianum	GLML
5274_2288B_PMU1306_Pbra	PS36	gi|1728375416|tpg|BK010689.1|	3.36e-84	88	684	2053	609	76.52	118614	Oehlia diaphana	GLML
5274_2288B_PMU1306_Pbra	PS36	gi|1728375414|tpg|BK010688.1|	7.28e-81	88	684	2143	608	76.15	94130	Rhizophagus clarus	GLML
5274_2288B_PMU1306_Pbra	PS36	gi|2199076112|gb|OK105181.1|	3.39e-79	88	684	1243	608	75.99	4876	Rhizophagus intraradices	GLML
5274_2288B_PMU1306_Pbra	PS36	gi|599417951|ref|XM_007415643.1|	1.65e-42	75	684	2270	522	73.56	747676	Melampsora larici-populina 98AG31	GLML
BR105_2435A_PMU1464_Pbra	PS36	gi|1728374691|tpg|BK010671.1|	0	100	684	1596	685	93.58	144538	Paraglomus brasilianum	GLML
BR105_2435A_PMU1464_Pbra	PS36	gi|1728375416|tpg|BK010689.1|	3.36e-84	88	684	2053	609	76.52	118614	Oehlia diaphana	GLML
BR105_2435A_PMU1464_Pbra	PS36	gi|1728375414|tpg|BK010688.1|	7.28e-81	88	684	2143	608	76.15	94130	Rhizophagus clarus	GLML
BR105_2435A_PMU1464_Pbra	PS36	gi|2199076112|gb|OK105181.1|	3.39e-79	88	684	1243	608	75.99	4876	Rhizophagus intraradices	GLML
BR105_2435A_PMU1464_Pbra	PS36	gi|599417951|ref|XM_007415643.1|	7.7e-41	75	684	2270	522	73.37	747676	Melampsora larici-populina 98AG31	GLML
W2605_933C_PMU1203_Pbra	PS36	gi|1728374691|tpg|BK010671.1|	0	100	684	1596	685	93.58	144538	Paraglomus brasilianum	GLML
W2605_933C_PMU1203_Pbra	PS36	gi|1728375416|tpg|BK010689.1|	3.36e-84	88	684	2053	609	76.52	118614	Oehlia diaphana	GLML
W2605_933C_PMU1203_Pbra	PS36	gi|1728375414|tpg|BK010688.1|	7.28e-81	88	684	2143	608	76.15	94130	Rhizophagus clarus	GLML
W2605_933C_PMU1203_Pbra	PS36	gi|2199076112|gb|OK105181.1|	3.39e-79	88	684	1243	608	75.99	4876	Rhizophagus intraradices	GLML
W2605_933C_PMU1203_Pbra	PS36	gi|599417951|ref|XM_007415643.1|	7.7e-41	75	684	2270	522	73.37	747676	Melampsora larici-populina 98AG31	GLML
W9603_902A_PMU1435_Pbra	PS36	gi|1728374691|tpg|BK010671.1|	0	100	684	1596	685	93.58	144538	Paraglomus brasilianum	GLML
W9603_902A_PMU1435_Pbra	PS36	gi|1728375416|tpg|BK010689.1|	3.36e-84	88	684	2053	609	76.52	118614	Oehlia diaphana	GLML
W9603_902A_PMU1435_Pbra	PS36	gi|1728375414|tpg|BK010688.1|	7.28e-81	88	684	2143	608	76.15	94130	Rhizophagus clarus	GLML
W9603_902A_PMU1435_Pbra	PS36	gi|2199076112|gb|OK105181.1|	3.39e-79	88	684	1243	608	75.99	4876	Rhizophagus intraradices	GLML
W9603_902A_PMU1435_Pbra	PS36	gi|599417951|ref|XM_007415643.1|	7.7e-41	75	684	2270	522	73.37	747676	Melampsora larici-populina 98AG31	GLML
W9603_902C_PMU1393_Pbra	PS36	gi|1728374691|tpg|BK010671.1|	0	100	684	1596	685	93.58	144538	Paraglomus brasilianum	GLML
W9603_902C_PMU1393_Pbra	PS36	gi|1728375416|tpg|BK010689.1|	3.36e-84	88	684	2053	609	76.52	118614	Oehlia diaphana	GLML
W9603_902C_PMU1393_Pbra	PS36	gi|1728375414|tpg|BK010688.1|	7.28e-81	88	684	2143	608	76.15	94130	Rhizophagus clarus	GLML
W9603_902C_PMU1393_Pbra	PS36	gi|2199076112|gb|OK105181.1|	3.39e-79	88	684	1243	608	75.99	4876	Rhizophagus intraradices	GLML
W9603_902C_PMU1393_Pbra	PS36	gi|599417951|ref|XM_007415643.1|	7.7e-41	75	684	2270	522	73.37	747676	Melampsora larici-populina 98AG31	GLML
4423_1159D_PMU1569_Psp	PS37	gi|1728374691|tpg|BK010671.1|	0	100	684	1596	685	93.72	144538	Paraglomus brasilianum	GLML
4423_1159D_PMU1569_Psp	PS37	gi|2199076072|gb|OK105161.1|	5.51e-97	89	684	1243	611	77.58	27381	Funneliformis mosseae	GLML
4423_1159D_PMU1569_Psp	PS37	gi|2199076084|gb|OK105167.1|	5.51e-97	89	684	1246	611	77.58	27381	Funneliformis mosseae	GLML
4423_1159D_PMU1569_Psp	PS37	gi|2199076082|gb|OK105166.1|	2.56e-95	89	684	1243	611	77.41	27381	Funneliformis mosseae	GLML
4423_1159D_PMU1569_Psp	PS37	gi|2199076076|gb|OK105163.1|	1.98e-96	99	684	1449	683	76.43	27381	Funneliformis mosseae	GLML
5088_2360A_PMU1319_Psp	PS37	gi|1728374691|tpg|BK010671.1|	0	100	684	1596	685	93.72	144538	Paraglomus brasilianum	GLML
5088_2360A_PMU1319_Psp	PS37	gi|2199076072|gb|OK105161.1|	5.51e-97	89	684	1243	611	77.58	27381	Funneliformis mosseae	GLML
5088_2360A_PMU1319_Psp	PS37	gi|2199076084|gb|OK105167.1|	5.51e-97	89	684	1246	611	77.58	27381	Funneliformis mosseae	GLML
5088_2360A_PMU1319_Psp	PS37	gi|2199076082|gb|OK105166.1|	2.56e-95	89	684	1243	611	77.41	27381	Funneliformis mosseae	GLML
5088_2360A_PMU1319_Psp	PS37	gi|2199076076|gb|OK105163.1|	1.98e-96	99	684	1449	683	76.43	27381	Funneliformis mosseae	GLML
MAFF520057_2499A_PMU1582_Acal	PS38	gi|1728374689|tpg|BK010670.1|	0	100	684	1344	684	99.85	144679	Ambispora leptoticha	GLML
MAFF520084_2504A_PMU1584_Acal	PS38	gi|1728374689|tpg|BK010670.1|	0	100	684	1344	684	100	144679	Ambispora leptoticha	GLML
MAFF520090_2501A_PMU1583_Alep	PS39	gi|1728374689|tpg|BK010670.1|	0	100	684	1344	684	97.52	144679	Ambispora leptoticha	GLML
212939_IVT38A_PMU95_Rves	PS01	gi|1495982470|gb|MG836650.1|	0	79	712	2337	559	100	2358152	Rhizoglomus vesiculiferum	RPB1
212939_IVT38A_PMU95_Rves	PS01	gi|1495982472|gb|MG836651.1|	0	79	712	1572	559	99.82	2358152	Rhizoglomus vesiculiferum	RPB1
212939_IVT38A_PMU95_Rves	PS01	gi|1495982476|gb|MG836653.1|	0	79	712	2340	559	99.82	2358152	Rhizoglomus vesiculiferum	RPB1
212939_IVT38A_PMU95_Rves	PS01	gi|1495982474|gb|MG836652.1|	0	79	712	2340	559	99.82	2358152	Rhizoglomus vesiculiferum	RPB1
212939_IVT38A_PMU95_Rves	PS01	gi|2749830698|ref|XM_025318226.2|	0	100	712	6143	742	95.28	588596	Rhizophagus irregularis	RPB1
2285_617B_PMU966_Rves	PS01	gi|1495982470|gb|MG836650.1|	0	81	688	2337	559	100	2358152	Rhizoglomus vesiculiferum	RPB1
2285_617B_PMU966_Rves	PS01	gi|1495982472|gb|MG836651.1|	0	81	688	1572	559	99.82	2358152	Rhizoglomus vesiculiferum	RPB1
2285_617B_PMU966_Rves	PS01	gi|1495982476|gb|MG836653.1|	0	81	688	2340	559	99.82	2358152	Rhizoglomus vesiculiferum	RPB1
2285_617B_PMU966_Rves	PS01	gi|1495982474|gb|MG836652.1|	0	81	688	2340	559	99.82	2358152	Rhizoglomus vesiculiferum	RPB1
2285_617B_PMU966_Rves	PS01	gi|2749830698|ref|XM_025318226.2|	0	100	688	6143	718	95.13	588596	Rhizophagus irregularis	RPB1
2973_IVT45A_PMU22_Rves	PS01	gi|1495982470|gb|MG836650.1|	0	83	660	2337	546	100	2358152	Rhizoglomus vesiculiferum	RPB1
2973_IVT45A_PMU22_Rves	PS01	gi|1495982472|gb|MG836651.1|	0	83	660	1572	546	99.82	2358152	Rhizoglomus vesiculiferum	RPB1
2973_IVT45A_PMU22_Rves	PS01	gi|1495982476|gb|MG836653.1|	0	83	660	2340	546	99.82	2358152	Rhizoglomus vesiculiferum	RPB1
2973_IVT45A_PMU22_Rves	PS01	gi|1495982474|gb|MG836652.1|	0	83	660	2340	546	99.82	2358152	Rhizoglomus vesiculiferum	RPB1
2973_IVT45A_PMU22_Rves	PS01	gi|2749830698|ref|XM_025318226.2|	0	100	660	6143	690	94.93	588596	Rhizophagus irregularis	RPB1
3029_660C_PMU1140_Rves	PS01	gi|1495982470|gb|MG836650.1|	0	79	712	2337	559	100	2358152	Rhizoglomus vesiculiferum	RPB1
3029_660C_PMU1140_Rves	PS01	gi|1495982472|gb|MG836651.1|	0	79	712	1572	559	99.82	2358152	Rhizoglomus vesiculiferum	RPB1
3029_660C_PMU1140_Rves	PS01	gi|1495982476|gb|MG836653.1|	0	79	712	2340	559	99.82	2358152	Rhizoglomus vesiculiferum	RPB1
3029_660C_PMU1140_Rves	PS01	gi|1495982474|gb|MG836652.1|	0	79	712	2340	559	99.82	2358152	Rhizoglomus vesiculiferum	RPB1
3029_660C_PMU1140_Rves	PS01	gi|2749830698|ref|XM_025318226.2|	0	100	712	6143	742	95.15	588596	Rhizophagus irregularis	RPB1
3628_IVT65A_PMU128_Rves	PS01	gi|1495982470|gb|MG836650.1|	0	73	575	2337	422	99.76	2358152	Rhizoglomus vesiculiferum	RPB1
3628_IVT65A_PMU128_Rves	PS01	gi|1495982472|gb|MG836651.1|	0	73	575	1572	422	99.53	2358152	Rhizoglomus vesiculiferum	RPB1
3628_IVT65A_PMU128_Rves	PS01	gi|1495982476|gb|MG836653.1|	0	73	575	2340	422	99.53	2358152	Rhizoglomus vesiculiferum	RPB1
3628_IVT65A_PMU128_Rves	PS01	gi|1495982474|gb|MG836652.1|	0	73	575	2340	422	99.53	2358152	Rhizoglomus vesiculiferum	RPB1
3628_IVT65A_PMU128_Rves	PS01	gi|2037391419|gb|MW541062.1|	0	73	575	929	422	99.53	2592629	Rhizoglomus silesianum	RPB1
4086_IVT68A_PMU85_Rves	PS01	gi|1495982470|gb|MG836650.1|	0	72	555	2337	402	100	2358152	Rhizoglomus vesiculiferum	RPB1
4086_IVT68A_PMU85_Rves	PS01	gi|1495982472|gb|MG836651.1|	0	72	555	1572	402	99.75	2358152	Rhizoglomus vesiculiferum	RPB1
4086_IVT68A_PMU85_Rves	PS01	gi|1495982476|gb|MG836653.1|	0	72	555	2340	402	99.75	2358152	Rhizoglomus vesiculiferum	RPB1
4086_IVT68A_PMU85_Rves	PS01	gi|1495982474|gb|MG836652.1|	0	72	555	2340	402	99.75	2358152	Rhizoglomus vesiculiferum	RPB1
4086_IVT68A_PMU85_Rves	PS01	gi|2037391419|gb|MW541062.1|	0	72	555	929	402	99.75	2592629	Rhizoglomus silesianum	RPB1
4369_IVT81A_PMU249_Rves	PS01	gi|1495982470|gb|MG836650.1|	0	79	712	2337	559	99.28	2358152	Rhizoglomus vesiculiferum	RPB1
4369_IVT81A_PMU249_Rves	PS01	gi|1495982472|gb|MG836651.1|	0	79	712	1572	559	99.11	2358152	Rhizoglomus vesiculiferum	RPB1
4369_IVT81A_PMU249_Rves	PS01	gi|1495982476|gb|MG836653.1|	0	79	712	2340	559	99.11	2358152	Rhizoglomus vesiculiferum	RPB1
4369_IVT81A_PMU249_Rves	PS01	gi|1495982474|gb|MG836652.1|	0	79	712	2340	559	99.11	2358152	Rhizoglomus vesiculiferum	RPB1
4369_IVT81A_PMU249_Rves	PS01	gi|2749830698|ref|XM_025318226.2|	0	100	712	6143	742	95.01	588596	Rhizophagus irregularis	RPB1
4374_IVT87A_PMU151_Rves	PS01	gi|1495982470|gb|MG836650.1|	0	79	712	2337	559	100	2358152	Rhizoglomus vesiculiferum	RPB1
4374_IVT87A_PMU151_Rves	PS01	gi|1495982472|gb|MG836651.1|	0	79	712	1572	559	99.82	2358152	Rhizoglomus vesiculiferum	RPB1
4374_IVT87A_PMU151_Rves	PS01	gi|1495982476|gb|MG836653.1|	0	79	712	2340	559	99.82	2358152	Rhizoglomus vesiculiferum	RPB1
4374_IVT87A_PMU151_Rves	PS01	gi|1495982474|gb|MG836652.1|	0	79	712	2340	559	99.82	2358152	Rhizoglomus vesiculiferum	RPB1
4374_IVT87A_PMU151_Rves	PS01	gi|2749830698|ref|XM_025318226.2|	0	100	712	6143	742	95.15	588596	Rhizophagus irregularis	RPB1
4375_IVT88B_PMU67_Rves	PS01	gi|1495982470|gb|MG836650.1|	0	81	691	2337	559	99.82	2358152	Rhizoglomus vesiculiferum	RPB1
4375_IVT88B_PMU67_Rves	PS01	gi|1495982472|gb|MG836651.1|	0	81	691	1572	559	99.64	2358152	Rhizoglomus vesiculiferum	RPB1
4375_IVT88B_PMU67_Rves	PS01	gi|1495982476|gb|MG836653.1|	0	81	691	2340	559	99.64	2358152	Rhizoglomus vesiculiferum	RPB1
4375_IVT88B_PMU67_Rves	PS01	gi|1495982474|gb|MG836652.1|	0	81	691	2340	559	99.64	2358152	Rhizoglomus vesiculiferum	RPB1
4375_IVT88B_PMU67_Rves	PS01	gi|2749830698|ref|XM_025318226.2|	0	100	691	6143	721	95.01	588596	Rhizophagus irregularis	RPB1
5074_2353A_PMU1227_Rves	PS01	gi|1495982470|gb|MG836650.1|	0	79	709	2337	559	100	2358152	Rhizoglomus vesiculiferum	RPB1
5074_2353A_PMU1227_Rves	PS01	gi|1495982472|gb|MG836651.1|	0	79	709	1572	559	99.82	2358152	Rhizoglomus vesiculiferum	RPB1
5074_2353A_PMU1227_Rves	PS01	gi|1495982476|gb|MG836653.1|	0	79	709	2340	559	99.82	2358152	Rhizoglomus vesiculiferum	RPB1
5074_2353A_PMU1227_Rves	PS01	gi|1495982474|gb|MG836652.1|	0	79	709	2340	559	99.82	2358152	Rhizoglomus vesiculiferum	RPB1
5074_2353A_PMU1227_Rves	PS01	gi|2749830698|ref|XM_025318226.2|	0	100	709	6143	739	95.26	588596	Rhizophagus irregularis	RPB1
Gwalkeri_IVT132A_PMU540_Rves	PS01	gi|1495982470|gb|MG836650.1|	0	83	670	2337	559	100	2358152	Rhizoglomus vesiculiferum	RPB1
Gwalkeri_IVT132A_PMU540_Rves	PS01	gi|1495982472|gb|MG836651.1|	0	83	670	1572	559	99.82	2358152	Rhizoglomus vesiculiferum	RPB1
Gwalkeri_IVT132A_PMU540_Rves	PS01	gi|1495982476|gb|MG836653.1|	0	83	670	2340	559	99.82	2358152	Rhizoglomus vesiculiferum	RPB1
Gwalkeri_IVT132A_PMU540_Rves	PS01	gi|1495982474|gb|MG836652.1|	0	83	670	2340	559	99.82	2358152	Rhizoglomus vesiculiferum	RPB1
Gwalkeri_IVT132A_PMU540_Rves	PS01	gi|2749830698|ref|XM_025318226.2|	0	100	670	6143	700	95.00	588596	Rhizophagus irregularis	RPB1
4292_708C_PMU1105_Rirr	PS02	gi|641687942|emb|HG316000.1|	0	79	709	2519	559	100	588596	Rhizophagus irregularis	RPB1
4292_708C_PMU1105_Rirr	PS02	gi|641687972|emb|HG316015.1|	0	79	709	2518	559	100	588596	Rhizophagus irregularis	RPB1
4292_708C_PMU1105_Rirr	PS02	gi|83320461|gb|DQ294603.1|	0	79	709	1833	559	99.46	4876	Rhizophagus intraradices	RPB1
4292_708C_PMU1105_Rirr	PS02	gi|149845588|emb|AM284974.1|	0	79	709	1539	559	99.46	4876	Rhizophagus intraradices	RPB1
4292_708C_PMU1105_Rirr	PS02	gi|2749830698|ref|XM_025318226.2|	0	100	709	6143	739	95.94	588596	Rhizophagus irregularis	RPB1
4341_IVT72A_PMU55_Rirr	PS02	gi|641687958|emb|HG316008.1|	0	77	559	1914	430	100	588596	Rhizophagus irregularis	RPB1
4341_IVT72A_PMU55_Rirr	PS02	gi|641687942|emb|HG316000.1|	0	77	559	2519	430	100	588596	Rhizophagus irregularis	RPB1
4341_IVT72A_PMU55_Rirr	PS02	gi|641687972|emb|HG316015.1|	0	77	559	2518	430	100	588596	Rhizophagus irregularis	RPB1
4341_IVT72A_PMU55_Rirr	PS02	gi|641687910|emb|HG315984.1|	0	77	559	1904	430	100	588596	Rhizophagus irregularis	RPB1
4341_IVT72A_PMU55_Rirr	PS02	gi|2749830698|ref|XM_025318226.2|	0	100	559	6143	589	94.91	588596	Rhizophagus irregularis	RPB1
4348_IVT77A_PMU73_Rirr	PS02	gi|641687958|emb|HG316008.1|	0	74	597	1914	444	100	588596	Rhizophagus irregularis	RPB1
4348_IVT77A_PMU73_Rirr	PS02	gi|641687942|emb|HG316000.1|	0	74	597	2519	444	100	588596	Rhizophagus irregularis	RPB1
4348_IVT77A_PMU73_Rirr	PS02	gi|641687972|emb|HG316015.1|	0	74	597	2518	444	100	588596	Rhizophagus irregularis	RPB1
4348_IVT77A_PMU73_Rirr	PS02	gi|641687910|emb|HG315984.1|	0	74	597	1904	444	100	588596	Rhizophagus irregularis	RPB1
4348_IVT77A_PMU73_Rirr	PS02	gi|2749830698|ref|XM_025318226.2|	0	100	597	6143	627	95.22	588596	Rhizophagus irregularis	RPB1
4375_IVT88A_PMU25_Rirr	PS02	gi|641687942|emb|HG316000.1|	0	76	632	2519	479	100	588596	Rhizophagus irregularis	RPB1
4375_IVT88A_PMU25_Rirr	PS02	gi|641687972|emb|HG316015.1|	0	76	632	2518	479	100	588596	Rhizophagus irregularis	RPB1
4375_IVT88A_PMU25_Rirr	PS02	gi|83320461|gb|DQ294603.1|	0	76	632	1833	479	99.58	4876	Rhizophagus intraradices	RPB1
4375_IVT88A_PMU25_Rirr	PS02	gi|149845588|emb|AM284974.1|	0	76	632	1539	479	99.58	4876	Rhizophagus intraradices	RPB1
4375_IVT88A_PMU25_Rirr	PS02	gi|2749830698|ref|XM_025318226.2|	0	100	632	6143	662	95.47	588596	Rhizophagus irregularis	RPB1
4569_1185B_PMU1002_Rirr	PS02	gi|641687942|emb|HG316000.1|	0	85	661	2519	559	100	588596	Rhizophagus irregularis	RPB1
4569_1185B_PMU1002_Rirr	PS02	gi|641687972|emb|HG316015.1|	0	85	661	2518	559	100	588596	Rhizophagus irregularis	RPB1
4569_1185B_PMU1002_Rirr	PS02	gi|83320461|gb|DQ294603.1|	0	85	661	1833	559	99.46	4876	Rhizophagus intraradices	RPB1
4569_1185B_PMU1002_Rirr	PS02	gi|149845588|emb|AM284974.1|	0	85	661	1539	559	99.46	4876	Rhizophagus intraradices	RPB1
4569_1185B_PMU1002_Rirr	PS02	gi|2749830698|ref|XM_025318226.2|	0	100	661	6143	691	95.37	588596	Rhizophagus irregularis	RPB1
4674_1184D_PMU1454_Rirr	PS02	gi|641687942|emb|HG316000.1|	0	81	688	2519	559	100	588596	Rhizophagus irregularis	RPB1
4674_1184D_PMU1454_Rirr	PS02	gi|641687972|emb|HG316015.1|	0	81	688	2518	559	100	588596	Rhizophagus irregularis	RPB1
4674_1184D_PMU1454_Rirr	PS02	gi|83320461|gb|DQ294603.1|	0	81	688	1833	559	99.46	4876	Rhizophagus intraradices	RPB1
4674_1184D_PMU1454_Rirr	PS02	gi|149845588|emb|AM284974.1|	0	81	688	1539	559	99.46	4876	Rhizophagus intraradices	RPB1
4674_1184D_PMU1454_Rirr	PS02	gi|2749830698|ref|XM_025318226.2|	0	100	688	6143	718	95.82	588596	Rhizophagus irregularis	RPB1
CC44A_IVT7A_PMU24_Rirr	PS02	gi|641687942|emb|HG316000.1|	0	79	712	2519	559	99.82	588596	Rhizophagus irregularis	RPB1
CC44A_IVT7A_PMU24_Rirr	PS02	gi|641687972|emb|HG316015.1|	0	79	712	2518	559	99.82	588596	Rhizophagus irregularis	RPB1
CC44A_IVT7A_PMU24_Rirr	PS02	gi|83320461|gb|DQ294603.1|	0	79	712	1833	559	99.64	4876	Rhizophagus intraradices	RPB1
CC44A_IVT7A_PMU24_Rirr	PS02	gi|149845588|emb|AM284974.1|	0	79	712	1539	559	99.28	4876	Rhizophagus intraradices	RPB1
CC44A_IVT7A_PMU24_Rirr	PS02	gi|2749830698|ref|XM_025318226.2|	0	100	712	6143	742	95.69	588596	Rhizophagus irregularis	RPB1
SD1_IVT29A_PMU60_Rirr	PS02	gi|641687946|emb|HG316002.1|	0	79	712	2276	559	100	588596	Rhizophagus irregularis	RPB1
SD1_IVT29A_PMU60_Rirr	PS02	gi|641687942|emb|HG316000.1|	0	79	712	2519	559	99.11	588596	Rhizophagus irregularis	RPB1
SD1_IVT29A_PMU60_Rirr	PS02	gi|641687972|emb|HG316015.1|	0	79	712	2518	559	99.11	588596	Rhizophagus irregularis	RPB1
SD1_IVT29A_PMU60_Rirr	PS02	gi|1495982470|gb|MG836650.1|	0	79	712	2337	559	99.11	2358152	Rhizoglomus vesiculiferum	RPB1
SD1_IVT29A_PMU60_Rirr	PS02	gi|2749830698|ref|XM_025318226.2|	0	100	712	6143	742	95.15	588596	Rhizophagus irregularis	RPB1
T3IVT34A_PMU51_Rirr	PS02	gi|641687942|emb|HG316000.1|	0	79	712	2519	559	100	588596	Rhizophagus irregularis	RPB1
T3IVT34A_PMU51_Rirr	PS02	gi|641687972|emb|HG316015.1|	0	79	712	2518	559	100	588596	Rhizophagus irregularis	RPB1
T3IVT34A_PMU51_Rirr	PS02	gi|83320461|gb|DQ294603.1|	0	79	712	1833	559	99.46	4876	Rhizophagus intraradices	RPB1
T3IVT34A_PMU51_Rirr	PS02	gi|149845588|emb|AM284974.1|	0	79	712	1539	559	99.46	4876	Rhizophagus intraradices	RPB1
T3IVT34A_PMU51_Rirr	PS02	gi|2749830698|ref|XM_025318226.2|	0	100	712	6143	742	95.69	588596	Rhizophagus irregularis	RPB1
3628_206A_PMU340_Rsil	PS03	gi|2037391419|gb|MW541062.1|	0	79	712	929	559	100	2592629	Rhizoglomus silesianum	RPB1
3628_206A_PMU340_Rsil	PS03	gi|641687960|emb|HG316009.1|	0	79	712	2314	559	100	588596	Rhizophagus irregularis	RPB1
3628_206A_PMU340_Rsil	PS03	gi|641687934|emb|HG315996.1|	0	79	712	2289	559	100	588596	Rhizophagus irregularis	RPB1
3628_206A_PMU340_Rsil	PS03	gi|2037391421|gb|MW541063.1|	0	79	712	929	559	99.64	2592629	Rhizoglomus silesianum	RPB1
3628_206A_PMU340_Rsil	PS03	gi|1495982470|gb|MG836650.1|	0	79	712	2337	559	99.46	2358152	Rhizoglomus vesiculiferum	RPB1
ECU32_IVT8A_PMU152_Rsil	PS03	gi|2037391419|gb|MW541062.1|	0	90	619	929	559	100	2592629	Rhizoglomus silesianum	RPB1
ECU32_IVT8A_PMU152_Rsil	PS03	gi|641687960|emb|HG316009.1|	0	90	619	2314	559	100	588596	Rhizophagus irregularis	RPB1
ECU32_IVT8A_PMU152_Rsil	PS03	gi|641687934|emb|HG315996.1|	0	90	619	2289	559	100	588596	Rhizophagus irregularis	RPB1
ECU32_IVT8A_PMU152_Rsil	PS03	gi|2037391421|gb|MW541063.1|	0	90	619	929	559	99.64	2592629	Rhizoglomus silesianum	RPB1
ECU32_IVT8A_PMU152_Rsil	PS03	gi|1495982470|gb|MG836650.1|	0	90	619	2337	559	99.46	2358152	Rhizoglomus vesiculiferum	RPB1
1399_IVT43A_PMU74_Rsp1	PS04	gi|2726128838|gb|PP747252.1|	0	79	712	931	559	96.78	1913635	Rhizophagus sp. (in: glomeromycetes)	RPB1
1399_IVT43A_PMU74_Rsp1	PS04	gi|1495982470|gb|MG836650.1|	0	79	712	2337	559	96.78	2358152	Rhizoglomus vesiculiferum	RPB1
1399_IVT43A_PMU74_Rsp1	PS04	gi|2726128840|gb|PP747253.1|	0	79	712	931	559	96.78	1913635	Rhizophagus sp. (in: glomeromycetes)	RPB1
1399_IVT43A_PMU74_Rsp1	PS04	gi|2726128836|gb|PP747251.1|	0	79	712	931	559	96.78	1913635	Rhizophagus sp. (in: glomeromycetes)	RPB1
1399_IVT43A_PMU74_Rsp1	PS04	gi|1495982472|gb|MG836651.1|	0	79	712	1572	559	96.60	2358152	Rhizoglomus vesiculiferum	RPB1
212607_IVT70A_PMU230_Rsp1	PS04	gi|1495982470|gb|MG836650.1|	0	78	526	2337	412	97.82	2358152	Rhizoglomus vesiculiferum	RPB1
212607_IVT70A_PMU230_Rsp1	PS04	gi|1495982472|gb|MG836651.1|	0	78	526	1572	412	97.57	2358152	Rhizoglomus vesiculiferum	RPB1
212607_IVT70A_PMU230_Rsp1	PS04	gi|1495982476|gb|MG836653.1|	0	78	526	2340	412	97.57	2358152	Rhizoglomus vesiculiferum	RPB1
212607_IVT70A_PMU230_Rsp1	PS04	gi|1495982474|gb|MG836652.1|	0	78	526	2340	412	97.57	2358152	Rhizoglomus vesiculiferum	RPB1
212607_IVT70A_PMU230_Rsp1	PS04	gi|2037391419|gb|MW541062.1|	0	78	526	929	412	97.57	2592629	Rhizoglomus silesianum	RPB1
KS906_IVT22A_PMU23_Rint	PS05	gi|641687982|emb|HG316020.1|	0	79	706	2354	559	100	4876	Rhizophagus intraradices	RPB1
KS906_IVT22A_PMU23_Rint	PS05	gi|149845596|emb|AM284979.1|	0	79	706	1583	559	98.21	2650738	Rhizophagus prolifer	RPB1
KS906_IVT22A_PMU23_Rint	PS05	gi|149845603|emb|AM284982.1|	0	79	706	1524	559	98.03	2650738	Rhizophagus prolifer	RPB1
KS906_IVT22A_PMU23_Rint	PS05	gi|149845601|emb|AM284981.1|	0	79	706	1524	559	98.03	2650738	Rhizophagus prolifer	RPB1
KS906_IVT22A_PMU23_Rint	PS05	gi|149845599|emb|AM284980.1|	0	79	706	1522	559	97.85	2650738	Rhizophagus prolifer	RPB1
SD-5_IVT32A_SPU5-18-2_2_Rpro_RPB1	PS06	gi|149845596|emb|AM284979.1|	0	100	920	1583	920	99.89	2650738	Rhizophagus prolifer	RPB1
SD-5_IVT32A_SPU5-18-2_2_Rpro_RPB1	PS06	gi|149845601|emb|AM284981.1|	0	99	920	1524	912	99.78	2650738	Rhizophagus prolifer	RPB1
SD-5_IVT32A_SPU5-18-2_2_Rpro_RPB1	PS06	gi|149845599|emb|AM284980.1|	0	99	920	1522	912	99.67	2650738	Rhizophagus prolifer	RPB1
SD-5_IVT32A_SPU5-18-2_2_Rpro_RPB1	PS06	gi|149845603|emb|AM284982.1|	0	99	920	1524	912	99.56	2650738	Rhizophagus prolifer	RPB1
SD-5_IVT32A_SPU5-18-2_2_Rpro_RPB1	PS06	gi|641687982|emb|HG316020.1|	0	100	920	2354	920	97.61	4876	Rhizophagus intraradices	RPB1
4835_562B_PMU976_Odia	PS07	gi|641687920|emb|HG315989.1|	0	82	682	2526	559	100	1348619	Oehlia cf. diaphanum HS-2013	RPB1
4835_562B_PMU976_Odia	PS07	gi|1495982482|gb|MG836656.1|	0	70	682	675	479	100	118614	Oehlia diaphana	RPB1
4835_562B_PMU976_Odia	PS07	gi|1495982480|gb|MG836655.1|	0	70	682	675	479	99.79	118614	Oehlia diaphana	RPB1
4835_562B_PMU976_Odia	PS07	gi|1495982478|gb|MG836654.1|	0	70	682	675	479	99.79	118614	Oehlia diaphana	RPB1
4835_562B_PMU976_Odia	PS07	gi|2037391419|gb|MW541062.1|	0	82	682	929	559	94.45	2592629	Rhizoglomus silesianum	RPB1
JS1_IVT19A_PMU83_Odia	PS07	gi|1495982482|gb|MG836656.1|	0	86	559	675	479	100	118614	Oehlia diaphana	RPB1
JS1_IVT19A_PMU83_Odia	PS07	gi|641687920|emb|HG315989.1|	0	100	559	2526	559	99.82	1348619	Oehlia cf. diaphanum HS-2013	RPB1
JS1_IVT19A_PMU83_Odia	PS07	gi|1495982480|gb|MG836655.1|	0	86	559	675	479	99.79	118614	Oehlia diaphana	RPB1
JS1_IVT19A_PMU83_Odia	PS07	gi|1495982478|gb|MG836654.1|	0	86	559	675	479	99.79	118614	Oehlia diaphana	RPB1
JS1_IVT19A_PMU83_Odia	PS07	gi|2037391419|gb|MW541062.1|	0	100	559	929	559	94.28	2592629	Rhizoglomus silesianum	RPB1
WV579_765A_PMU594_Odia	PS07	gi|641687920|emb|HG315989.1|	0	85	587	2526	497	100	1348619	Oehlia cf. diaphanum HS-2013	RPB1
WV579_765A_PMU594_Odia	PS07	gi|1495982482|gb|MG836656.1|	0	82	587	675	479	100	118614	Oehlia diaphana	RPB1
WV579_765A_PMU594_Odia	PS07	gi|1495982480|gb|MG836655.1|	0	82	587	675	479	99.79	118614	Oehlia diaphana	RPB1
WV579_765A_PMU594_Odia	PS07	gi|1495982478|gb|MG836654.1|	0	82	587	675	479	99.79	118614	Oehlia diaphana	RPB1
WV579_765A_PMU594_Odia	PS07	gi|641687944|emb|HG316001.1|	0	85	587	2329	497	94.77	94130	Rhizophagus clarus	RPB1
WV579_765B_PMU977_Odia	PS07	gi|1495982480|gb|MG836655.1|	9.42e-168	68	476	675	326	100	118614	Oehlia diaphana	RPB1
WV579_765B_PMU977_Odia	PS07	gi|641687920|emb|HG315989.1|	9.42e-168	68	476	2526	326	100	1348619	Oehlia cf. diaphanum HS-2013	RPB1
WV579_765B_PMU977_Odia	PS07	gi|1495982478|gb|MG836654.1|	9.42e-168	68	476	675	326	100	118614	Oehlia diaphana	RPB1
WV579_765B_PMU977_Odia	PS07	gi|1495982482|gb|MG836656.1|	9.42e-168	68	476	675	326	100	118614	Oehlia diaphana	RPB1
WV579_765B_PMU977_Odia	PS07	gi|641687950|emb|HG316004.1|	2.11e-139	68	476	1901	326	94.79	94130	Rhizophagus clarus	RPB1
4351_1077A_PMU754_Dbon	PS08	gi|2020333944|gb|MW249067.1|	0	79	712	872	559	98.75	2815752	Dominikia bonfanteae	RPB1
4351_1077A_PMU754_Dbon	PS08	gi|2020333946|gb|MW249068.1|	0	79	712	872	559	98.57	2815752	Dominikia bonfanteae	RPB1
4351_1077A_PMU754_Dbon	PS08	gi|1178884306|gb|KX784806.1|	0	79	712	2314	559	98.03	1500852	Dominikia achra	RPB1
4351_1077A_PMU754_Dbon	PS08	gi|1178884304|gb|KX784805.1|	0	79	712	2317	559	98.03	1500852	Dominikia achra	RPB1
4351_1077A_PMU754_Dbon	PS08	gi|1178884231|gb|KX784769.1|	0	79	712	2309	559	98.03	1968830	Dominikia lithuanica	RPB1
C10660_2264B_PMU1522_Dbon	PS08	gi|2020333944|gb|MW249067.1|	0	79	712	872	559	99.82	2815752	Dominikia bonfanteae	RPB1
C10660_2264B_PMU1522_Dbon	PS08	gi|2020333946|gb|MW249068.1|	0	79	712	872	559	99.64	2815752	Dominikia bonfanteae	RPB1
C10660_2264B_PMU1522_Dbon	PS08	gi|1178884284|gb|KX784795.1|	0	79	712	2316	559	97.67	1720234	Dominikia difficilevidera	RPB1
C10660_2264B_PMU1522_Dbon	PS08	gi|1178884292|gb|KX784799.1|	0	79	712	2309	559	97.67	1500854	Dominikia indica	RPB1
C10660_2264B_PMU1522_Dbon	PS08	gi|1178884306|gb|KX784806.1|	0	79	712	2314	559	97.67	1500852	Dominikia achra	RPB1
4392_1156C_PMU1141_Dduo	PS09	gi|1178884300|gb|KX784803.1|	0	79	710	2323	559	100	1720232	Dominikia duoreactiva	RPB1
4392_1156C_PMU1141_Dduo	PS09	gi|1178884294|gb|KX784800.1|	0	79	710	2323	559	100	1720232	Dominikia duoreactiva	RPB1
4392_1156C_PMU1141_Dduo	PS09	gi|1178884298|gb|KX784802.1|	0	79	710	2322	559	99.82	1720232	Dominikia duoreactiva	RPB1
4392_1156C_PMU1141_Dduo	PS09	gi|1178884296|gb|KX784801.1|	0	79	710	2322	559	99.82	1720232	Dominikia duoreactiva	RPB1
4392_1156C_PMU1141_Dduo	PS09	gi|1178884306|gb|KX784806.1|	0	79	710	2314	559	99.46	1500852	Dominikia achra	RPB1
4412_PMU348_Dduo	PS09	gi|1178884300|gb|KX784803.1|	0	88	637	2323	559	99.28	1720232	Dominikia duoreactiva	RPB1
4412_PMU348_Dduo	PS09	gi|1178884294|gb|KX784800.1|	0	88	637	2323	559	99.28	1720232	Dominikia duoreactiva	RPB1
4412_PMU348_Dduo	PS09	gi|1178884298|gb|KX784802.1|	0	88	637	2322	559	99.11	1720232	Dominikia duoreactiva	RPB1
4412_PMU348_Dduo	PS09	gi|1178884296|gb|KX784801.1|	0	88	637	2322	559	99.11	1720232	Dominikia duoreactiva	RPB1
4412_PMU348_Dduo	PS09	gi|1178884306|gb|KX784806.1|	0	88	637	2314	559	98.75	1500852	Dominikia achra	RPB1
3647_963E_PMU1550_Mlit	PS10	gi|1482579820|gb|MG710512.1|	0	79	709	2342	559	99.64	2358353	Microdominikia litorea	RPB1
3647_963E_PMU1550_Mlit	PS10	gi|1482579818|gb|MG710511.1|	0	79	709	2344	562	99.11	2358353	Microdominikia litorea	RPB1
3647_963E_PMU1550_Mlit	PS10	gi|1178884292|gb|KX784799.1|	0	79	709	2309	559	96.60	1500854	Dominikia indica	RPB1
3647_963E_PMU1550_Mlit	PS10	gi|1178884290|gb|KX784798.1|	0	79	709	2315	559	96.60	1500854	Dominikia indica	RPB1
3647_963E_PMU1550_Mlit	PS10	gi|1178884284|gb|KX784795.1|	0	79	709	2316	559	95.89	1720234	Dominikia difficilevidera	RPB1
5274_PMU1557_Mlit	PS10	gi|1482579820|gb|MG710512.1|	0	79	712	2342	559	99.82	2358353	Microdominikia litorea	RPB1
5274_PMU1557_Mlit	PS10	gi|1482579818|gb|MG710511.1|	0	79	712	2344	562	99.29	2358353	Microdominikia litorea	RPB1
5274_PMU1557_Mlit	PS10	gi|1178884292|gb|KX784799.1|	0	79	712	2309	559	96.42	1500854	Dominikia indica	RPB1
5274_PMU1557_Mlit	PS10	gi|1178884290|gb|KX784798.1|	0	79	712	2315	559	96.42	1500854	Dominikia indica	RPB1
5274_PMU1557_Mlit	PS10	gi|1178884284|gb|KX784795.1|	0	79	712	2316	559	96.06	1720234	Dominikia difficilevidera	RPB1
5089_2351A_PMU1224_Gsp	PS11	gi|1178884296|gb|KX784801.1|	0	82	679	2322	559	91.77	1720232	Dominikia duoreactiva	RPB1
5089_2351A_PMU1224_Gsp	PS11	gi|1178884306|gb|KX784806.1|	0	82	679	2314	559	91.59	1500852	Dominikia achra	RPB1
5089_2351A_PMU1224_Gsp	PS11	gi|1178884304|gb|KX784805.1|	0	82	679	2317	559	91.59	1500852	Dominikia achra	RPB1
5089_2351A_PMU1224_Gsp	PS11	gi|1178884300|gb|KX784803.1|	0	82	679	2323	559	91.59	1720232	Dominikia duoreactiva	RPB1
5089_2351A_PMU1224_Gsp	PS11	gi|1178884294|gb|KX784800.1|	0	82	679	2323	559	91.59	1720232	Dominikia duoreactiva	RPB1
2101_IVT46_PMU65_Grug	PS12	gi|2778275930|gb|PP661653.1|	0	79	504	1467	396	100	3134901	Glomus rugosae	RPB1
2101_IVT46_PMU65_Grug	PS12	gi|2778275926|gb|PP661651.1|	0	79	504	1464	396	100	3134901	Glomus rugosae	RPB1
2101_IVT46_PMU65_Grug	PS12	gi|2778275928|gb|PP661652.1|	0	79	504	1467	396	100	3134901	Glomus rugosae	RPB1
2101_IVT46_PMU65_Grug	PS12	gi|2706110913|gb|PP556329.1|	0	79	504	2307	396	100	3134901	Glomus rugosae	RPB1
2101_IVT46_PMU65_Grug	PS12	gi|2706110911|gb|PP556328.1|	0	79	504	2308	396	100	3134901	Glomus rugosae	RPB1
4415_1174B_PMU1005_Grug	PS12	gi|2778275930|gb|PP661653.1|	0	86	652	1467	559	100	3134901	Glomus rugosae	RPB1
4415_1174B_PMU1005_Grug	PS12	gi|2778275926|gb|PP661651.1|	0	86	652	1464	559	100	3134901	Glomus rugosae	RPB1
4415_1174B_PMU1005_Grug	PS12	gi|2778275928|gb|PP661652.1|	0	86	652	1467	559	100	3134901	Glomus rugosae	RPB1
4415_1174B_PMU1005_Grug	PS12	gi|2706110913|gb|PP556329.1|	0	86	652	2307	559	100	3134901	Glomus rugosae	RPB1
4415_1174B_PMU1005_Grug	PS12	gi|2706110911|gb|PP556328.1|	0	86	652	2308	559	100	3134901	Glomus rugosae	RPB1
4417_1160C_PMU1132_Grug	PS12	gi|2778275930|gb|PP661653.1|	0	82	682	1467	559	100	3134901	Glomus rugosae	RPB1
4417_1160C_PMU1132_Grug	PS12	gi|2778275926|gb|PP661651.1|	0	82	682	1464	559	100	3134901	Glomus rugosae	RPB1
4417_1160C_PMU1132_Grug	PS12	gi|2778275928|gb|PP661652.1|	0	82	682	1467	559	100	3134901	Glomus rugosae	RPB1
4417_1160C_PMU1132_Grug	PS12	gi|2706110913|gb|PP556329.1|	0	82	682	2307	559	100	3134901	Glomus rugosae	RPB1
4417_1160C_PMU1132_Grug	PS12	gi|2706110911|gb|PP556328.1|	0	82	682	2308	559	100	3134901	Glomus rugosae	RPB1
4420_683B_PMU1128_Grug	PS12	gi|2778275930|gb|PP661653.1|	0	81	488	1467	395	100	3134901	Glomus rugosae	RPB1
4420_683B_PMU1128_Grug	PS12	gi|2778275926|gb|PP661651.1|	0	81	488	1464	395	100	3134901	Glomus rugosae	RPB1
4420_683B_PMU1128_Grug	PS12	gi|2778275928|gb|PP661652.1|	0	81	488	1467	395	100	3134901	Glomus rugosae	RPB1
4420_683B_PMU1128_Grug	PS12	gi|2706110913|gb|PP556329.1|	0	81	488	2307	395	100	3134901	Glomus rugosae	RPB1
4420_683B_PMU1128_Grug	PS12	gi|2706110911|gb|PP556328.1|	0	81	488	2308	395	100	3134901	Glomus rugosae	RPB1
4431_805C_PMU1120_Grug	PS12	gi|2778275930|gb|PP661653.1|	0	79	712	1467	559	100	3134901	Glomus rugosae	RPB1
4431_805C_PMU1120_Grug	PS12	gi|2778275926|gb|PP661651.1|	0	79	712	1464	559	100	3134901	Glomus rugosae	RPB1
4431_805C_PMU1120_Grug	PS12	gi|2778275928|gb|PP661652.1|	0	79	712	1467	559	100	3134901	Glomus rugosae	RPB1
4431_805C_PMU1120_Grug	PS12	gi|2706110913|gb|PP556329.1|	0	79	712	2307	559	100	3134901	Glomus rugosae	RPB1
4431_805C_PMU1120_Grug	PS12	gi|2706110911|gb|PP556328.1|	0	79	712	2308	559	100	3134901	Glomus rugosae	RPB1
4487_957C_PMU1220_Grug	PS12	gi|2778275930|gb|PP661653.1|	0	81	691	1467	559	100	3134901	Glomus rugosae	RPB1
4487_957C_PMU1220_Grug	PS12	gi|2778275926|gb|PP661651.1|	0	81	691	1464	559	100	3134901	Glomus rugosae	RPB1
4487_957C_PMU1220_Grug	PS12	gi|2778275928|gb|PP661652.1|	0	81	691	1467	559	100	3134901	Glomus rugosae	RPB1
4487_957C_PMU1220_Grug	PS12	gi|2706110913|gb|PP556329.1|	0	81	691	2307	559	100	3134901	Glomus rugosae	RPB1
4487_957C_PMU1220_Grug	PS12	gi|2706110911|gb|PP556328.1|	0	81	691	2308	559	100	3134901	Glomus rugosae	RPB1
5096_2452A_PMU1438_Grug	PS12	gi|2778275920|gb|PP661648.1|	0	79	712	1467	559	100	3134901	Glomus rugosae	RPB1
5096_2452A_PMU1438_Grug	PS12	gi|2778275918|gb|PP661647.1|	0	79	712	1467	559	100	3134901	Glomus rugosae	RPB1
5096_2452A_PMU1438_Grug	PS12	gi|2778275930|gb|PP661653.1|	0	79	712	1467	559	99.82	3134901	Glomus rugosae	RPB1
5096_2452A_PMU1438_Grug	PS12	gi|2778275926|gb|PP661651.1|	0	79	712	1464	559	99.82	3134901	Glomus rugosae	RPB1
5096_2452A_PMU1438_Grug	PS12	gi|2778275928|gb|PP661652.1|	0	79	712	1467	559	99.82	3134901	Glomus rugosae	RPB1
5103_2445A_PMU1419_Grug	PS12	gi|2778275920|gb|PP661648.1|	0	79	712	1467	559	100	3134901	Glomus rugosae	RPB1
5103_2445A_PMU1419_Grug	PS12	gi|2778275918|gb|PP661647.1|	0	79	712	1467	559	100	3134901	Glomus rugosae	RPB1
5103_2445A_PMU1419_Grug	PS12	gi|2778275930|gb|PP661653.1|	0	79	712	1467	559	99.82	3134901	Glomus rugosae	RPB1
5103_2445A_PMU1419_Grug	PS12	gi|2778275926|gb|PP661651.1|	0	79	712	1464	559	99.82	3134901	Glomus rugosae	RPB1
5103_2445A_PMU1419_Grug	PS12	gi|2778275928|gb|PP661652.1|	0	79	712	1467	559	99.82	3134901	Glomus rugosae	RPB1
W6285_2347C_PMU1214_Grug	PS12	gi|641687984|emb|HG316021.1|	0	80	697	2270	559	99.82	144533	Glomus macrocarpum	RPB1
W6285_2347C_PMU1214_Grug	PS12	gi|2778275920|gb|PP661648.1|	0	80	697	1467	559	99.46	3134901	Glomus rugosae	RPB1
W6285_2347C_PMU1214_Grug	PS12	gi|2778275918|gb|PP661647.1|	0	80	697	1467	559	99.46	3134901	Glomus rugosae	RPB1
W6285_2347C_PMU1214_Grug	PS12	gi|2778275930|gb|PP661653.1|	0	80	697	1467	559	99.28	3134901	Glomus rugosae	RPB1
W6285_2347C_PMU1214_Grug	PS12	gi|2778275926|gb|PP661651.1|	0	80	697	1464	559	99.28	3134901	Glomus rugosae	RPB1
4036_906B_PMU1026_Gchi	PS13	gi|2284961065|gb|MZ960440.1|	0	82	557	1909	458	99.56	2993713	Glomus chinense	RPB1
4036_906B_PMU1026_Gchi	PS13	gi|2778275920|gb|PP661648.1|	0	82	557	1467	458	99.56	3134901	Glomus rugosae	RPB1
4036_906B_PMU1026_Gchi	PS13	gi|2284961059|gb|MZ960437.1|	0	82	557	1907	458	99.56	2993713	Glomus chinense	RPB1
4036_906B_PMU1026_Gchi	PS13	gi|2284961071|gb|MZ960443.1|	0	82	557	1903	458	99.56	2993713	Glomus chinense	RPB1
4036_906B_PMU1026_Gchi	PS13	gi|2778275918|gb|PP661647.1|	0	82	557	1467	458	99.56	3134901	Glomus rugosae	RPB1
4411_1096D_PMU1329_Gchi	PS13	gi|2778275920|gb|PP661648.1|	0	79	712	1467	559	99.82	3134901	Glomus rugosae	RPB1
4411_1096D_PMU1329_Gchi	PS13	gi|2778275918|gb|PP661647.1|	0	79	712	1467	559	99.82	3134901	Glomus rugosae	RPB1
4411_1096D_PMU1329_Gchi	PS13	gi|2778275930|gb|PP661653.1|	0	79	712	1467	559	99.64	3134901	Glomus rugosae	RPB1
4411_1096D_PMU1329_Gchi	PS13	gi|2778275926|gb|PP661651.1|	0	79	712	1464	559	99.64	3134901	Glomus rugosae	RPB1
4411_1096D_PMU1329_Gchi	PS13	gi|2778275928|gb|PP661652.1|	0	79	712	1467	559	99.64	3134901	Glomus rugosae	RPB1
4419_1047A_PMU733_Gchi	PS13	gi|2284961065|gb|MZ960440.1|	0	76	632	1909	479	100	2993713	Glomus chinense	RPB1
4419_1047A_PMU733_Gchi	PS13	gi|2778275920|gb|PP661648.1|	0	76	632	1467	479	100	3134901	Glomus rugosae	RPB1
4419_1047A_PMU733_Gchi	PS13	gi|2284961059|gb|MZ960437.1|	0	76	632	1907	479	100	2993713	Glomus chinense	RPB1
4419_1047A_PMU733_Gchi	PS13	gi|2284961071|gb|MZ960443.1|	0	76	632	1903	479	100	2993713	Glomus chinense	RPB1
4419_1047A_PMU733_Gchi	PS13	gi|2778275918|gb|PP661647.1|	0	76	632	1467	479	100	3134901	Glomus rugosae	RPB1
46504654_2007C_PMU1177_Gchi	PS13	gi|2778275920|gb|PP661648.1|	0	79	712	1467	559	100	3134901	Glomus rugosae	RPB1
46504654_2007C_PMU1177_Gchi	PS13	gi|2778275918|gb|PP661647.1|	0	79	712	1467	559	100	3134901	Glomus rugosae	RPB1
46504654_2007C_PMU1177_Gchi	PS13	gi|2778275930|gb|PP661653.1|	0	79	712	1467	559	99.82	3134901	Glomus rugosae	RPB1
46504654_2007C_PMU1177_Gchi	PS13	gi|2778275926|gb|PP661651.1|	0	79	712	1464	559	99.82	3134901	Glomus rugosae	RPB1
46504654_2007C_PMU1177_Gchi	PS13	gi|2778275928|gb|PP661652.1|	0	79	712	1467	559	99.82	3134901	Glomus rugosae	RPB1
4433_785B_PMU1004_Gtet	PS14	gi|1482579826|gb|MG710515.1|	0	83	673	2311	559	100	1548384	Glomus tetrastratosum	RPB1
4433_785B_PMU1004_Gtet	PS14	gi|1482579828|gb|MG710516.1|	0	83	673	2310	559	100	1548384	Glomus tetrastratosum	RPB1
4433_785B_PMU1004_Gtet	PS14	gi|1482579824|gb|MG710514.1|	0	83	673	1594	559	100	1548384	Glomus tetrastratosum	RPB1
4433_785B_PMU1004_Gtet	PS14	gi|1482579846|gb|MH560596.1|	0	83	673	2315	559	99.82	2358352	Glomus bareae	RPB1
4433_785B_PMU1004_Gtet	PS14	gi|1482579840|gb|MH560593.1|	0	83	673	2317	559	99.82	2358352	Glomus bareae	RPB1
5095_2442A_PMU1417_Gtet	PS14	gi|1482579826|gb|MG710515.1|	0	79	712	2311	559	100	1548384	Glomus tetrastratosum	RPB1
5095_2442A_PMU1417_Gtet	PS14	gi|1482579828|gb|MG710516.1|	0	79	712	2310	559	100	1548384	Glomus tetrastratosum	RPB1
5095_2442A_PMU1417_Gtet	PS14	gi|1482579824|gb|MG710514.1|	0	79	712	1594	559	100	1548384	Glomus tetrastratosum	RPB1
5095_2442A_PMU1417_Gtet	PS14	gi|1482579846|gb|MH560596.1|	0	79	712	2315	559	99.82	2358352	Glomus bareae	RPB1
5095_2442A_PMU1417_Gtet	PS14	gi|1482579840|gb|MH560593.1|	0	79	712	2317	559	99.82	2358352	Glomus bareae	RPB1
5105_2444A_PMU1413_Gtet	PS14	gi|1482579826|gb|MG710515.1|	0	79	712	2311	559	100	1548384	Glomus tetrastratosum	RPB1
5105_2444A_PMU1413_Gtet	PS14	gi|1482579828|gb|MG710516.1|	0	79	712	2310	559	100	1548384	Glomus tetrastratosum	RPB1
5105_2444A_PMU1413_Gtet	PS14	gi|1482579824|gb|MG710514.1|	0	79	712	1594	559	100	1548384	Glomus tetrastratosum	RPB1
5105_2444A_PMU1413_Gtet	PS14	gi|1482579846|gb|MH560596.1|	0	79	712	2315	559	99.82	2358352	Glomus bareae	RPB1
5105_2444A_PMU1413_Gtet	PS14	gi|1482579840|gb|MH560593.1|	0	79	712	2317	559	99.82	2358352	Glomus bareae	RPB1
CW0020_4019A_PMU1631_Gtet	PS14	gi|1482579826|gb|MG710515.1|	0	79	712	2311	559	100	1548384	Glomus tetrastratosum	RPB1
CW0020_4019A_PMU1631_Gtet	PS14	gi|1482579828|gb|MG710516.1|	0	79	712	2310	559	100	1548384	Glomus tetrastratosum	RPB1
CW0020_4019A_PMU1631_Gtet	PS14	gi|1482579824|gb|MG710514.1|	0	79	712	1594	559	100	1548384	Glomus tetrastratosum	RPB1
CW0020_4019A_PMU1631_Gtet	PS14	gi|1482579846|gb|MH560596.1|	0	79	712	2315	559	99.82	2358352	Glomus bareae	RPB1
CW0020_4019A_PMU1631_Gtet	PS14	gi|1482579840|gb|MH560593.1|	0	79	712	2317	559	99.82	2358352	Glomus bareae	RPB1
SASK26_2406A_PMU1240_Gtet	PS14	gi|1482579826|gb|MG710515.1|	0	79	712	2311	559	100	1548384	Glomus tetrastratosum	RPB1
SASK26_2406A_PMU1240_Gtet	PS14	gi|1482579828|gb|MG710516.1|	0	79	712	2310	559	100	1548384	Glomus tetrastratosum	RPB1
SASK26_2406A_PMU1240_Gtet	PS14	gi|1482579824|gb|MG710514.1|	0	79	712	1594	559	100	1548384	Glomus tetrastratosum	RPB1
SASK26_2406A_PMU1240_Gtet	PS14	gi|1482579846|gb|MH560596.1|	0	79	712	2315	559	99.82	2358352	Glomus bareae	RPB1
SASK26_2406A_PMU1240_Gtet	PS14	gi|1482579840|gb|MH560593.1|	0	79	712	2317	559	99.82	2358352	Glomus bareae	RPB1
198394_123A_PMU306_Fmos	PS15	gi|358441940|gb|JN985051.1|	0	77	553	2508	424	100	27381	Funneliformis mosseae	RPB1
198394_123A_PMU306_Fmos	PS15	gi|358441930|gb|JN985046.1|	0	77	553	2509	424	100	27381	Funneliformis mosseae	RPB1
198394_123A_PMU306_Fmos	PS15	gi|358441932|gb|JN985047.1|	0	77	553	2563	424	99.76	27381	Funneliformis mosseae	RPB1
198394_123A_PMU306_Fmos	PS15	gi|83320439|gb|DQ294592.1|	0	77	553	1836	424	99.76	27381	Funneliformis mosseae	RPB1
198394_123A_PMU306_Fmos	PS15	gi|149845591|emb|AM284975.1|	0	77	553	1568	424	99.76	27381	Funneliformis mosseae	RPB1
2101_50A_PMU314_Fmos	PS15	gi|358441932|gb|JN985047.1|	0	82	682	2563	559	100	27381	Funneliformis mosseae	RPB1
2101_50A_PMU314_Fmos	PS15	gi|83320439|gb|DQ294592.1|	0	82	682	1836	559	100	27381	Funneliformis mosseae	RPB1
2101_50A_PMU314_Fmos	PS15	gi|149845591|emb|AM284975.1|	0	82	682	1568	559	100	27381	Funneliformis mosseae	RPB1
2101_50A_PMU314_Fmos	PS15	gi|358441940|gb|JN985051.1|	0	82	682	2508	559	99.82	27381	Funneliformis mosseae	RPB1
2101_50A_PMU314_Fmos	PS15	gi|358441930|gb|JN985046.1|	0	82	682	2509	559	99.82	27381	Funneliformis mosseae	RPB1
2252_723A_PMU242_Fmos	PS15	gi|358441940|gb|JN985051.1|	0	82	682	2508	559	100	27381	Funneliformis mosseae	RPB1
2252_723A_PMU242_Fmos	PS15	gi|358441930|gb|JN985046.1|	0	82	682	2509	559	100	27381	Funneliformis mosseae	RPB1
2252_723A_PMU242_Fmos	PS15	gi|358441932|gb|JN985047.1|	0	82	682	2563	559	99.82	27381	Funneliformis mosseae	RPB1
2252_723A_PMU242_Fmos	PS15	gi|83320439|gb|DQ294592.1|	0	82	682	1836	559	99.82	27381	Funneliformis mosseae	RPB1
2252_723A_PMU242_Fmos	PS15	gi|149845591|emb|AM284975.1|	0	82	682	1568	559	99.82	27381	Funneliformis mosseae	RPB1
3502_PMU180_Fmos	PS15	gi|358441932|gb|JN985047.1|	0	82	682	2563	559	99.82	27381	Funneliformis mosseae	RPB1
3502_PMU180_Fmos	PS15	gi|83320439|gb|DQ294592.1|	0	82	682	1836	559	99.82	27381	Funneliformis mosseae	RPB1
3502_PMU180_Fmos	PS15	gi|149845591|emb|AM284975.1|	0	82	682	1568	559	99.82	27381	Funneliformis mosseae	RPB1
3502_PMU180_Fmos	PS15	gi|358441940|gb|JN985051.1|	0	82	682	2508	559	99.64	27381	Funneliformis mosseae	RPB1
3502_PMU180_Fmos	PS15	gi|358441930|gb|JN985046.1|	0	82	682	2509	559	99.64	27381	Funneliformis mosseae	RPB1
3890_27A_PMU80_Fmos	PS15	gi|358441932|gb|JN985047.1|	0	74	582	2563	429	100	27381	Funneliformis mosseae	RPB1
3890_27A_PMU80_Fmos	PS15	gi|83320439|gb|DQ294592.1|	0	74	582	1836	429	100	27381	Funneliformis mosseae	RPB1
3890_27A_PMU80_Fmos	PS15	gi|149845591|emb|AM284975.1|	0	74	582	1568	429	100	27381	Funneliformis mosseae	RPB1
3890_27A_PMU80_Fmos	PS15	gi|641687884|emb|HG315973.1|	0	74	582	2152	429	100	27381	Funneliformis mosseae	RPB1
3890_27A_PMU80_Fmos	PS15	gi|358441940|gb|JN985051.1|	0	74	582	2508	429	99.77	27381	Funneliformis mosseae	RPB1
4344_272A_PMU398_Fmos	PS15	gi|120561220|gb|EF014383.1|	0	76	650	3962	497	100	27381	Funneliformis mosseae	RPB1
4344_272A_PMU398_Fmos	PS15	gi|358441938|gb|JN985050.1|	0	76	650	2343	497	99.60	27381	Funneliformis mosseae	RPB1
4344_272A_PMU398_Fmos	PS15	gi|358441932|gb|JN985047.1|	0	76	650	2563	497	98.99	27381	Funneliformis mosseae	RPB1
4344_272A_PMU398_Fmos	PS15	gi|83320439|gb|DQ294592.1|	0	76	650	1836	497	98.99	27381	Funneliformis mosseae	RPB1
4344_272A_PMU398_Fmos	PS15	gi|149845591|emb|AM284975.1|	0	76	650	1568	497	98.99	27381	Funneliformis mosseae	RPB1
C2_PMU483_Fmos	PS15	gi|120561220|gb|EF014383.1|	0	79	712	3962	559	100	27381	Funneliformis mosseae	RPB1
C2_PMU483_Fmos	PS15	gi|358441938|gb|JN985050.1|	0	79	712	2343	559	99.64	27381	Funneliformis mosseae	RPB1
C2_PMU483_Fmos	PS15	gi|358441932|gb|JN985047.1|	0	79	712	2563	559	98.93	27381	Funneliformis mosseae	RPB1
C2_PMU483_Fmos	PS15	gi|83320439|gb|DQ294592.1|	0	79	712	1836	559	98.93	27381	Funneliformis mosseae	RPB1
C2_PMU483_Fmos	PS15	gi|149845591|emb|AM284975.1|	0	79	712	1568	559	98.93	27381	Funneliformis mosseae	RPB1
CHB1_Fmos	PS15	gi|358441938|gb|JN985050.1|	1.49e-170	74	454	2343	337	99.41	27381	Funneliformis mosseae	RPB1
CHB1_Fmos	PS15	gi|120561220|gb|EF014383.1|	3.22e-167	74	454	3962	337	98.81	27381	Funneliformis mosseae	RPB1
CHB1_Fmos	PS15	gi|358441932|gb|JN985047.1|	6.96e-164	74	454	2563	337	98.22	27381	Funneliformis mosseae	RPB1
CHB1_Fmos	PS15	gi|83320439|gb|DQ294592.1|	6.96e-164	74	454	1836	337	98.22	27381	Funneliformis mosseae	RPB1
CHB1_Fmos	PS15	gi|149845591|emb|AM284975.1|	6.96e-164	74	454	1568	337	98.22	27381	Funneliformis mosseae	RPB1
CHB3_Fmos	PS15	gi|120561220|gb|EF014383.1|	0	79	712	3962	559	100	27381	Funneliformis mosseae	RPB1
CHB3_Fmos	PS15	gi|358441938|gb|JN985050.1|	0	79	712	2343	559	99.64	27381	Funneliformis mosseae	RPB1
CHB3_Fmos	PS15	gi|358441932|gb|JN985047.1|	0	79	712	2563	559	98.93	27381	Funneliformis mosseae	RPB1
CHB3_Fmos	PS15	gi|83320439|gb|DQ294592.1|	0	79	712	1836	559	98.93	27381	Funneliformis mosseae	RPB1
CHB3_Fmos	PS15	gi|149845591|emb|AM284975.1|	0	79	712	1568	559	98.93	27381	Funneliformis mosseae	RPB1
CHB4_Fmos	PS15	gi|358441932|gb|JN985047.1|	0	78	548	2563	428	99.53	27381	Funneliformis mosseae	RPB1
CHB4_Fmos	PS15	gi|83320439|gb|DQ294592.1|	0	78	548	1836	428	99.53	27381	Funneliformis mosseae	RPB1
CHB4_Fmos	PS15	gi|149845591|emb|AM284975.1|	0	78	548	1568	428	99.53	27381	Funneliformis mosseae	RPB1
CHB4_Fmos	PS15	gi|641687884|emb|HG315973.1|	0	78	548	2152	428	99.53	27381	Funneliformis mosseae	RPB1
CHB4_Fmos	PS15	gi|358441940|gb|JN985051.1|	0	78	548	2508	428	99.30	27381	Funneliformis mosseae	RPB1
CW0013_4012A_PMU1623_Fmos	PS15	gi|358441938|gb|JN985050.1|	0	79	712	2343	559	99.46	27381	Funneliformis mosseae	RPB1
CW0013_4012A_PMU1623_Fmos	PS15	gi|120561220|gb|EF014383.1|	0	79	712	3962	559	99.11	27381	Funneliformis mosseae	RPB1
CW0013_4012A_PMU1623_Fmos	PS15	gi|358441932|gb|JN985047.1|	0	79	712	2563	559	98.75	27381	Funneliformis mosseae	RPB1
CW0013_4012A_PMU1623_Fmos	PS15	gi|83320439|gb|DQ294592.1|	0	79	712	1836	559	98.75	27381	Funneliformis mosseae	RPB1
CW0013_4012A_PMU1623_Fmos	PS15	gi|149845591|emb|AM284975.1|	0	79	712	1568	559	98.75	27381	Funneliformis mosseae	RPB1
FEC30_219A_PMU394_Fmos	PS15	gi|358441932|gb|JN985047.1|	0	82	682	2563	559	100	27381	Funneliformis mosseae	RPB1
FEC30_219A_PMU394_Fmos	PS15	gi|83320439|gb|DQ294592.1|	0	82	682	1836	559	100	27381	Funneliformis mosseae	RPB1
FEC30_219A_PMU394_Fmos	PS15	gi|149845591|emb|AM284975.1|	0	82	682	1568	559	100	27381	Funneliformis mosseae	RPB1
FEC30_219A_PMU394_Fmos	PS15	gi|358441940|gb|JN985051.1|	0	82	682	2508	559	99.82	27381	Funneliformis mosseae	RPB1
FEC30_219A_PMU394_Fmos	PS15	gi|358441930|gb|JN985046.1|	0	82	682	2509	559	99.82	27381	Funneliformis mosseae	RPB1
W329_13A_PMU448_Fmos	PS15	gi|358441932|gb|JN985047.1|	0	79	712	2563	559	99.82	27381	Funneliformis mosseae	RPB1
W329_13A_PMU448_Fmos	PS15	gi|83320439|gb|DQ294592.1|	0	79	712	1836	559	99.82	27381	Funneliformis mosseae	RPB1
W329_13A_PMU448_Fmos	PS15	gi|149845591|emb|AM284975.1|	0	79	712	1568	559	99.82	27381	Funneliformis mosseae	RPB1
W329_13A_PMU448_Fmos	PS15	gi|358441940|gb|JN985051.1|	0	79	712	2508	559	99.64	27381	Funneliformis mosseae	RPB1
W329_13A_PMU448_Fmos	PS15	gi|358441930|gb|JN985046.1|	0	79	712	2509	559	99.64	27381	Funneliformis mosseae	RPB1
Algerie2_1072A_PMU974_Fcor	PS16	gi|358441928|gb|JN985045.1|	0	79	712	2319	559	99.64	1117309	Funneliformis coronatus	RPB1
Algerie2_1072A_PMU974_Fcor	PS16	gi|358441938|gb|JN985050.1|	0	78	712	2343	557	97.49	27381	Funneliformis mosseae	RPB1
Algerie2_1072A_PMU974_Fcor	PS16	gi|120561220|gb|EF014383.1|	0	78	712	3962	557	97.31	27381	Funneliformis mosseae	RPB1
Algerie2_1072A_PMU974_Fcor	PS16	gi|358441934|gb|JN985048.1|	0	79	712	2558	559	96.96	1117311	Funneliformis geosporum	RPB1
Algerie2_1072A_PMU974_Fcor	PS16	gi|358441936|gb|JN985049.1|	0	79	712	2572	559	96.78	1117310	Funneliformis caledonium	RPB1
W11112_886A_PMU402_Fcor	PS16	gi|358441928|gb|JN985045.1|	0	73	558	2319	405	100	1117309	Funneliformis coronatus	RPB1
W11112_886A_PMU402_Fcor	PS16	gi|358441938|gb|JN985050.1|	0	73	558	2343	405	97.53	27381	Funneliformis mosseae	RPB1
W11112_886A_PMU402_Fcor	PS16	gi|120561220|gb|EF014383.1|	0	73	558	3962	405	97.28	27381	Funneliformis mosseae	RPB1
W11112_886A_PMU402_Fcor	PS16	gi|358441932|gb|JN985047.1|	0	73	558	2563	405	96.79	27381	Funneliformis mosseae	RPB1
W11112_886A_PMU402_Fcor	PS16	gi|83320439|gb|DQ294592.1|	0	73	558	1836	405	96.79	27381	Funneliformis mosseae	RPB1
W1435_12A_PMU405_Fcor	PS16	gi|358441928|gb|JN985045.1|	0	73	558	2319	405	99.26	1117309	Funneliformis coronatus	RPB1
W1435_12A_PMU405_Fcor	PS16	gi|358441938|gb|JN985050.1|	0	73	558	2343	405	97.78	27381	Funneliformis mosseae	RPB1
W1435_12A_PMU405_Fcor	PS16	gi|120561220|gb|EF014383.1|	0	73	558	3962	405	97.53	27381	Funneliformis mosseae	RPB1
W1435_12A_PMU405_Fcor	PS16	gi|358441932|gb|JN985047.1|	0	73	558	2563	405	97.04	27381	Funneliformis mosseae	RPB1
W1435_12A_PMU405_Fcor	PS16	gi|83320439|gb|DQ294592.1|	0	73	558	1836	405	97.04	27381	Funneliformis mosseae	RPB1
W69921_3A_PMU408_Fcor	PS16	gi|358441928|gb|JN985045.1|	0	73	558	2319	405	99.51	1117309	Funneliformis coronatus	RPB1
W69921_3A_PMU408_Fcor	PS16	gi|358441938|gb|JN985050.1|	0	73	558	2343	405	98.03	27381	Funneliformis mosseae	RPB1
W69921_3A_PMU408_Fcor	PS16	gi|120561220|gb|EF014383.1|	0	73	558	3962	405	97.78	27381	Funneliformis mosseae	RPB1
W69921_3A_PMU408_Fcor	PS16	gi|358441932|gb|JN985047.1|	0	73	558	2563	405	97.28	27381	Funneliformis mosseae	RPB1
W69921_3A_PMU408_Fcor	PS16	gi|83320439|gb|DQ294592.1|	0	73	558	1836	405	97.28	27381	Funneliformis mosseae	RPB1
ALBGA3_PMU738_Fgeo	PS17	gi|358441934|gb|JN985048.1|	0	79	712	2558	559	100	1117311	Funneliformis geosporum	RPB1
ALBGA3_PMU738_Fgeo	PS17	gi|149845594|emb|AM284977.1|	0	79	712	1503	559	99.82	1117311	Funneliformis geosporum	RPB1
ALBGA3_PMU738_Fgeo	PS17	gi|149845595|emb|AM284978.1|	0	78	712	1524	558	99.64	1117311	Funneliformis geosporum	RPB1
ALBGA3_PMU738_Fgeo	PS17	gi|358441936|gb|JN985049.1|	0	79	712	2572	559	99.11	1117310	Funneliformis caledonium	RPB1
ALBGA3_PMU738_Fgeo	PS17	gi|358441938|gb|JN985050.1|	0	78	712	2343	557	97.31	27381	Funneliformis mosseae	RPB1
CW0030_822A_PMU498_Fcal	PS17	gi|358441936|gb|JN985049.1|	0	79	712	2572	559	99.64	1117310	Funneliformis caledonium	RPB1
CW0030_822A_PMU498_Fcal	PS17	gi|358441934|gb|JN985048.1|	0	79	712	2558	559	98.75	1117311	Funneliformis geosporum	RPB1
CW0030_822A_PMU498_Fcal	PS17	gi|149845594|emb|AM284977.1|	0	79	712	1503	559	98.57	1117311	Funneliformis geosporum	RPB1
CW0030_822A_PMU498_Fcal	PS17	gi|149845595|emb|AM284978.1|	0	78	712	1524	558	98.39	1117311	Funneliformis geosporum	RPB1
CW0030_822A_PMU498_Fcal	PS17	gi|358441938|gb|JN985050.1|	0	78	712	2343	557	97.13	27381	Funneliformis mosseae	RPB1
VDHK150A_21A_PMU81_Fcal	PS17	gi|358441936|gb|JN985049.1|	0	83	673	2572	559	100	1117310	Funneliformis caledonium	RPB1
VDHK150A_21A_PMU81_Fcal	PS17	gi|358441934|gb|JN985048.1|	0	83	673	2558	559	99.11	1117311	Funneliformis geosporum	RPB1
VDHK150A_21A_PMU81_Fcal	PS17	gi|149845594|emb|AM284977.1|	0	83	673	1503	559	98.93	1117311	Funneliformis geosporum	RPB1
VDHK150A_21A_PMU81_Fcal	PS17	gi|149845595|emb|AM284978.1|	0	83	673	1524	558	98.75	1117311	Funneliformis geosporum	RPB1
VDHK150A_21A_PMU81_Fcal	PS17	gi|358441938|gb|JN985050.1|	0	83	673	2343	557	97.49	27381	Funneliformis mosseae	RPB1
W6817_10A_PMU518_Fgeo	PS17	gi|358441934|gb|JN985048.1|	0	79	712	2558	559	100	1117311	Funneliformis geosporum	RPB1
W6817_10A_PMU518_Fgeo	PS17	gi|149845594|emb|AM284977.1|	0	79	712	1503	559	99.82	1117311	Funneliformis geosporum	RPB1
W6817_10A_PMU518_Fgeo	PS17	gi|149845595|emb|AM284978.1|	0	78	712	1524	558	99.64	1117311	Funneliformis geosporum	RPB1
W6817_10A_PMU518_Fgeo	PS17	gi|358441936|gb|JN985049.1|	0	79	712	2572	559	99.11	1117310	Funneliformis caledonium	RPB1
W6817_10A_PMU518_Fgeo	PS17	gi|358441938|gb|JN985050.1|	0	78	712	2343	557	97.31	27381	Funneliformis mosseae	RPB1
CW0002_4001A_PMU1614_Svis	PS19	gi|641687952|emb|HG316005.1|	0	79	712	2261	559	99.64	1316151	Septoglomus viscosum	RPB1
CW0002_4001A_PMU1614_Svis	PS19	gi|358441926|gb|JN985044.1|	0	79	712	2480	559	96.96	1838035	Septoglomus deserticola	RPB1
CW0002_4001A_PMU1614_Svis	PS19	gi|1497286212|gb|MK036776.1|	0	79	712	2451	559	96.60	859942	Septoglomus africanum	RPB1
CW0002_4001A_PMU1614_Svis	PS19	gi|1497286210|gb|MK036775.1|	0	79	712	2452	559	96.60	859942	Septoglomus africanum	RPB1
CW0002_4001A_PMU1614_Svis	PS19	gi|1497286214|gb|MK036777.1|	0	79	712	2454	559	96.42	859942	Septoglomus africanum	RPB1
CW0029_4028A_PMU1618_Svis	PS19	gi|641687952|emb|HG316005.1|	0	79	712	2261	559	99.46	1316151	Septoglomus viscosum	RPB1
CW0029_4028A_PMU1618_Svis	PS19	gi|358441926|gb|JN985044.1|	0	79	712	2480	559	97.50	1838035	Septoglomus deserticola	RPB1
CW0029_4028A_PMU1618_Svis	PS19	gi|1497286212|gb|MK036776.1|	0	79	712	2451	559	97.14	859942	Septoglomus africanum	RPB1
CW0029_4028A_PMU1618_Svis	PS19	gi|1497286210|gb|MK036775.1|	0	79	712	2452	559	97.14	859942	Septoglomus africanum	RPB1
CW0029_4028A_PMU1618_Svis	PS19	gi|1497286214|gb|MK036777.1|	0	79	712	2454	559	96.96	859942	Septoglomus africanum	RPB1
MD215_360A_PMU514_Svis	PS19	gi|641687952|emb|HG316005.1|	0	79	712	2261	559	99.46	1316151	Septoglomus viscosum	RPB1
MD215_360A_PMU514_Svis	PS19	gi|358441926|gb|JN985044.1|	0	79	712	2480	559	97.50	1838035	Septoglomus deserticola	RPB1
MD215_360A_PMU514_Svis	PS19	gi|1497286212|gb|MK036776.1|	0	79	712	2451	559	97.14	859942	Septoglomus africanum	RPB1
MD215_360A_PMU514_Svis	PS19	gi|1497286210|gb|MK036775.1|	0	79	712	2452	559	97.14	859942	Septoglomus africanum	RPB1
MD215_360A_PMU514_Svis	PS19	gi|1497286214|gb|MK036777.1|	0	79	712	2454	559	96.96	859942	Septoglomus africanum	RPB1
W37518_642E_PMU1605_Svis	PS19	gi|641687952|emb|HG316005.1|	0	79	712	2261	559	99.46	1316151	Septoglomus viscosum	RPB1
W37518_642E_PMU1605_Svis	PS19	gi|358441926|gb|JN985044.1|	0	79	712	2480	559	97.50	1838035	Septoglomus deserticola	RPB1
W37518_642E_PMU1605_Svis	PS19	gi|1497286212|gb|MK036776.1|	0	79	712	2451	559	97.14	859942	Septoglomus africanum	RPB1
W37518_642E_PMU1605_Svis	PS19	gi|1497286210|gb|MK036775.1|	0	79	712	2452	559	97.14	859942	Septoglomus africanum	RPB1
W37518_642E_PMU1605_Svis	PS19	gi|1497286214|gb|MK036777.1|	0	79	712	2454	559	96.96	859942	Septoglomus africanum	RPB1
5070_5024A_PMU960_Vsp	PS20	gi|641687952|emb|HG316005.1|	0	83	673	2261	559	97.50	1316151	Septoglomus viscosum	RPB1
5070_5024A_PMU960_Vsp	PS20	gi|358441926|gb|JN985044.1|	0	83	673	2480	559	96.60	1838035	Septoglomus deserticola	RPB1
5070_5024A_PMU960_Vsp	PS20	gi|1497286212|gb|MK036776.1|	0	83	673	2451	559	96.24	859942	Septoglomus africanum	RPB1
5070_5024A_PMU960_Vsp	PS20	gi|1497286210|gb|MK036775.1|	0	83	673	2452	559	96.24	859942	Septoglomus africanum	RPB1
5070_5024A_PMU960_Vsp	PS20	gi|1497286214|gb|MK036777.1|	0	83	673	2454	559	96.06	859942	Septoglomus africanum	RPB1
C4_PMU484_Vsp	PS20	gi|641687952|emb|HG316005.1|	0	82	682	2261	559	97.50	1316151	Septoglomus viscosum	RPB1
C4_PMU484_Vsp	PS20	gi|358441926|gb|JN985044.1|	0	82	682	2480	559	96.60	1838035	Septoglomus deserticola	RPB1
C4_PMU484_Vsp	PS20	gi|1497286212|gb|MK036776.1|	0	82	682	2451	559	96.24	859942	Septoglomus africanum	RPB1
C4_PMU484_Vsp	PS20	gi|1497286210|gb|MK036775.1|	0	82	682	2452	559	96.24	859942	Septoglomus africanum	RPB1
C4_PMU484_Vsp	PS20	gi|1497286214|gb|MK036777.1|	0	82	682	2454	559	96.06	859942	Septoglomus africanum	RPB1
4404_2057A_PMU652_Sept1	PS21	gi|1497286212|gb|MK036776.1|	0	72	546	2451	393	99.75	859942	Septoglomus africanum	RPB1
4404_2057A_PMU652_Sept1	PS21	gi|1497286210|gb|MK036775.1|	0	72	546	2452	393	99.75	859942	Septoglomus africanum	RPB1
4404_2057A_PMU652_Sept1	PS21	gi|1497286214|gb|MK036777.1|	0	72	546	2454	393	99.49	859942	Septoglomus africanum	RPB1
4404_2057A_PMU652_Sept1	PS21	gi|1497286216|gb|MK036778.1|	0	72	546	2444	393	98.73	1253869	Septoglomus xanthium	RPB1
4404_2057A_PMU652_Sept1	PS21	gi|1482579850|gb|MH560598.1|	0	72	546	2463	393	98.73	1398210	Septoglomus turnauae	RPB1
FS9_2328B_PMU1387_Sept1	PS21	gi|1497286212|gb|MK036776.1|	0	79	712	2451	559	99.46	859942	Septoglomus africanum	RPB1
FS9_2328B_PMU1387_Sept1	PS21	gi|1497286210|gb|MK036775.1|	0	79	712	2452	559	99.46	859942	Septoglomus africanum	RPB1
FS9_2328B_PMU1387_Sept1	PS21	gi|1497286214|gb|MK036777.1|	0	79	712	2454	559	99.28	859942	Septoglomus africanum	RPB1
FS9_2328B_PMU1387_Sept1	PS21	gi|1497286216|gb|MK036778.1|	0	79	712	2444	559	98.57	1253869	Septoglomus xanthium	RPB1
FS9_2328B_PMU1387_Sept1	PS21	gi|1482579850|gb|MH560598.1|	0	79	712	2463	559	98.57	1398210	Septoglomus turnauae	RPB1
Blasz17_2277A_PMU1197_Sept2	PS22	gi|1497286212|gb|MK036776.1|	0	83	665	2451	551	100	859942	Septoglomus africanum	RPB1
Blasz17_2277A_PMU1197_Sept2	PS22	gi|1497286210|gb|MK036775.1|	0	83	665	2452	551	100	859942	Septoglomus africanum	RPB1
Blasz17_2277A_PMU1197_Sept2	PS22	gi|1497286214|gb|MK036777.1|	0	83	665	2454	551	99.82	859942	Septoglomus africanum	RPB1
Blasz17_2277A_PMU1197_Sept2	PS22	gi|1497286216|gb|MK036778.1|	0	83	665	2444	551	98.73	1253869	Septoglomus xanthium	RPB1
Blasz17_2277A_PMU1197_Sept2	PS22	gi|1482579850|gb|MH560598.1|	0	83	665	2463	551	98.73	1398210	Septoglomus turnauae	RPB1
SO43BL_PMU1218_Sept2	PS22	gi|1497286212|gb|MK036776.1|	0	75	517	2451	388	100	859942	Septoglomus africanum	RPB1
SO43BL_PMU1218_Sept2	PS22	gi|1497286210|gb|MK036775.1|	0	75	517	2452	388	100	859942	Septoglomus africanum	RPB1
SO43BL_PMU1218_Sept2	PS22	gi|1497286214|gb|MK036777.1|	0	75	517	2454	388	99.74	859942	Septoglomus africanum	RPB1
SO43BL_PMU1218_Sept2	PS22	gi|1497286216|gb|MK036778.1|	0	75	517	2444	388	98.45	1253869	Septoglomus xanthium	RPB1
SO43BL_PMU1218_Sept2	PS22	gi|1482579850|gb|MH560598.1|	0	75	517	2463	388	98.45	1398210	Septoglomus turnauae	RPB1
3086_1170D_PMU1521_Dvar	PS23	gi|1379129113|gb|MG459202.1|	0	76	615	679	466	98.71	1740122	Diversispora varaderana	RPB1
3086_1170D_PMU1521_Dvar	PS23	gi|1379129115|gb|MG459203.1|	0	76	615	679	466	98.71	1740122	Diversispora varaderana	RPB1
3086_1170D_PMU1521_Dvar	PS23	gi|2220564916|gb|OL690405.1|	0	76	615	1039	466	98.50	2899157	Diversispora aestuarii	RPB1
3086_1170D_PMU1521_Dvar	PS23	gi|2220564918|gb|OL690406.1|	0	76	615	1039	465	98.50	2899157	Diversispora aestuarii	RPB1
3086_1170D_PMU1521_Dvar	PS23	gi|2220564934|gb|OL690414.1|	0	76	615	1039	466	98.28	1539891	Diversispora insculpta	RPB1
4393_830B_PMU1015_Dvar	PS23	gi|1379129113|gb|MG459202.1|	0	76	615	679	466	98.71	1740122	Diversispora varaderana	RPB1
4393_830B_PMU1015_Dvar	PS23	gi|1379129115|gb|MG459203.1|	0	76	615	679	466	98.71	1740122	Diversispora varaderana	RPB1
4393_830B_PMU1015_Dvar	PS23	gi|2220564916|gb|OL690405.1|	0	76	615	1039	466	98.50	2899157	Diversispora aestuarii	RPB1
4393_830B_PMU1015_Dvar	PS23	gi|2220564918|gb|OL690406.1|	0	76	615	1039	465	98.50	2899157	Diversispora aestuarii	RPB1
4393_830B_PMU1015_Dvar	PS23	gi|2220564934|gb|OL690414.1|	0	76	615	1039	466	98.28	1539891	Diversispora insculpta	RPB1
4394_1010A_PMU903_Dvar	PS23	gi|1379129113|gb|MG459202.1|	0	76	615	679	466	98.71	1740122	Diversispora varaderana	RPB1
4394_1010A_PMU903_Dvar	PS23	gi|1379129115|gb|MG459203.1|	0	76	615	679	466	98.71	1740122	Diversispora varaderana	RPB1
4394_1010A_PMU903_Dvar	PS23	gi|2220564916|gb|OL690405.1|	0	76	615	1039	466	98.50	2899157	Diversispora aestuarii	RPB1
4394_1010A_PMU903_Dvar	PS23	gi|2220564918|gb|OL690406.1|	0	76	615	1039	465	98.50	2899157	Diversispora aestuarii	RPB1
4394_1010A_PMU903_Dvar	PS23	gi|2220564934|gb|OL690414.1|	0	76	615	1039	466	98.28	1539891	Diversispora insculpta	RPB1
4450_536A_PMU513_Dvar	PS23	gi|1379129113|gb|MG459202.1|	0	76	615	679	466	98.71	1740122	Diversispora varaderana	RPB1
4450_536A_PMU513_Dvar	PS23	gi|1379129115|gb|MG459203.1|	0	76	615	679	466	98.71	1740122	Diversispora varaderana	RPB1
4450_536A_PMU513_Dvar	PS23	gi|2220564916|gb|OL690405.1|	0	76	615	1039	466	98.50	2899157	Diversispora aestuarii	RPB1
4450_536A_PMU513_Dvar	PS23	gi|2220564918|gb|OL690406.1|	0	76	615	1039	465	98.50	2899157	Diversispora aestuarii	RPB1
4450_536A_PMU513_Dvar	PS23	gi|2220564934|gb|OL690414.1|	0	76	615	1039	466	98.28	1539891	Diversispora insculpta	RPB1
4510_972A_PMU692_Dvar	PS23	gi|1379129113|gb|MG459202.1|	0	76	615	679	466	98.71	1740122	Diversispora varaderana	RPB1
4510_972A_PMU692_Dvar	PS23	gi|1379129115|gb|MG459203.1|	0	76	615	679	466	98.71	1740122	Diversispora varaderana	RPB1
4510_972A_PMU692_Dvar	PS23	gi|2220564916|gb|OL690405.1|	0	76	615	1039	466	98.50	2899157	Diversispora aestuarii	RPB1
4510_972A_PMU692_Dvar	PS23	gi|2220564918|gb|OL690406.1|	0	76	615	1039	465	98.50	2899157	Diversispora aestuarii	RPB1
4510_972A_PMU692_Dvar	PS23	gi|2220564934|gb|OL690414.1|	0	76	615	1039	466	98.28	1539891	Diversispora insculpta	RPB1
46044610_1093A_PMU762_Dvar	PS23	gi|1379129113|gb|MG459202.1|	0	76	615	679	466	98.71	1740122	Diversispora varaderana	RPB1
46044610_1093A_PMU762_Dvar	PS23	gi|1379129115|gb|MG459203.1|	0	76	615	679	466	98.71	1740122	Diversispora varaderana	RPB1
46044610_1093A_PMU762_Dvar	PS23	gi|2220564916|gb|OL690405.1|	0	76	615	1039	466	98.50	2899157	Diversispora aestuarii	RPB1
46044610_1093A_PMU762_Dvar	PS23	gi|2220564918|gb|OL690406.1|	0	76	615	1039	465	98.50	2899157	Diversispora aestuarii	RPB1
46044610_1093A_PMU762_Dvar	PS23	gi|2220564934|gb|OL690414.1|	0	76	615	1039	466	98.28	1539891	Diversispora insculpta	RPB1
CW0016_4015A_PMU1630_Dvar	PS23	gi|1379129113|gb|MG459202.1|	0	75	588	679	439	98.63	1740122	Diversispora varaderana	RPB1
CW0016_4015A_PMU1630_Dvar	PS23	gi|1379129115|gb|MG459203.1|	0	75	588	679	439	98.63	1740122	Diversispora varaderana	RPB1
CW0016_4015A_PMU1630_Dvar	PS23	gi|2220564916|gb|OL690405.1|	0	75	588	1039	439	98.41	2899157	Diversispora aestuarii	RPB1
CW0016_4015A_PMU1630_Dvar	PS23	gi|2220564918|gb|OL690406.1|	0	74	588	1039	438	98.40	2899157	Diversispora aestuarii	RPB1
CW0016_4015A_PMU1630_Dvar	PS23	gi|2220564934|gb|OL690414.1|	0	75	588	1039	439	98.18	1539891	Diversispora insculpta	RPB1
SASK50_PMU1217_Dvar	PS23	gi|1379129113|gb|MG459202.1|	0	81	463	679	374	98.40	1740122	Diversispora varaderana	RPB1
SASK50_PMU1217_Dvar	PS23	gi|1379129115|gb|MG459203.1|	0	81	463	679	374	98.40	1740122	Diversispora varaderana	RPB1
SASK50_PMU1217_Dvar	PS23	gi|2220564916|gb|OL690405.1|	0	80	463	1039	372	98.39	2899157	Diversispora aestuarii	RPB1
SASK50_PMU1217_Dvar	PS23	gi|2220564918|gb|OL690406.1|	0	80	463	1039	371	98.38	2899157	Diversispora aestuarii	RPB1
SASK50_PMU1217_Dvar	PS23	gi|2220564934|gb|OL690414.1|	0	81	463	1039	374	98.13	1539891	Diversispora insculpta	RPB1
4403_745C_PMU1202_Daes	PS24	gi|2220564916|gb|OL690405.1|	0	76	615	1039	466	99.57	2899157	Diversispora aestuarii	RPB1
4403_745C_PMU1202_Daes	PS24	gi|2220564918|gb|OL690406.1|	0	76	615	1039	465	99.57	2899157	Diversispora aestuarii	RPB1
4403_745C_PMU1202_Daes	PS24	gi|2220564932|gb|OL690413.1|	0	76	615	1039	466	98.50	1539891	Diversispora insculpta	RPB1
4403_745C_PMU1202_Daes	PS24	gi|1379129113|gb|MG459202.1|	0	76	615	679	466	98.50	1740122	Diversispora varaderana	RPB1
4403_745C_PMU1202_Daes	PS24	gi|1379129115|gb|MG459203.1|	0	76	615	679	466	98.50	1740122	Diversispora varaderana	RPB1
4436_969D_PMU1570_Daes	PS24	gi|1379129113|gb|MG459202.1|	0	76	617	679	468	98.93	1740122	Diversispora varaderana	RPB1
4436_969D_PMU1570_Daes	PS24	gi|1379129115|gb|MG459203.1|	0	76	617	679	468	98.93	1740122	Diversispora varaderana	RPB1
4436_969D_PMU1570_Daes	PS24	gi|2220564916|gb|OL690405.1|	0	76	617	1039	468	98.72	2899157	Diversispora aestuarii	RPB1
4436_969D_PMU1570_Daes	PS24	gi|2220564918|gb|OL690406.1|	0	76	617	1039	467	98.72	2899157	Diversispora aestuarii	RPB1
4436_969D_PMU1570_Daes	PS24	gi|2220564934|gb|OL690414.1|	0	76	617	1039	468	98.50	1539891	Diversispora insculpta	RPB1
4485_952D_PMU1485_Daes	PS24	gi|2220564916|gb|OL690405.1|	0	74	588	1039	436	97.25	2899157	Diversispora aestuarii	RPB1
4485_952D_PMU1485_Daes	PS24	gi|2220564918|gb|OL690406.1|	0	74	588	1039	435	97.24	2899157	Diversispora aestuarii	RPB1
4485_952D_PMU1485_Daes	PS24	gi|2220564932|gb|OL690413.1|	0	74	588	1039	436	96.10	1539891	Diversispora insculpta	RPB1
4485_952D_PMU1485_Daes	PS24	gi|1379129113|gb|MG459202.1|	0	74	588	679	436	96.10	1740122	Diversispora varaderana	RPB1
4485_952D_PMU1485_Daes	PS24	gi|1379129115|gb|MG459203.1|	0	74	588	679	436	96.10	1740122	Diversispora varaderana	RPB1
4621_1194A_PMU851_Daes	PS24	gi|2220564916|gb|OL690405.1|	0	76	615	1039	466	99.57	2899157	Diversispora aestuarii	RPB1
4621_1194A_PMU851_Daes	PS24	gi|2220564918|gb|OL690406.1|	0	76	615	1039	465	99.57	2899157	Diversispora aestuarii	RPB1
4621_1194A_PMU851_Daes	PS24	gi|2220564932|gb|OL690413.1|	0	76	615	1039	466	98.50	1539891	Diversispora insculpta	RPB1
4621_1194A_PMU851_Daes	PS24	gi|1379129113|gb|MG459202.1|	0	76	615	679	466	98.50	1740122	Diversispora varaderana	RPB1
4621_1194A_PMU851_Daes	PS24	gi|1379129115|gb|MG459203.1|	0	76	615	679	466	98.50	1740122	Diversispora varaderana	RPB1
BEG47_1140C_PMU1145_Depi	PS25	gi|641687904|emb|HG315981.1|	0	76	615	1564	466	99.79	1348612	Diversispora epigaea	RPB1
BEG47_1140C_PMU1145_Depi	PS25	gi|1379129079|gb|MG459185.1|	0	75	615	683	462	98.49	1048767	Diversispora clara	RPB1
BEG47_1140C_PMU1145_Depi	PS25	gi|1379129089|gb|MG459190.1|	0	76	615	683	466	98.07	2093718	Diversispora jakucsiae	RPB1
BEG47_1140C_PMU1145_Depi	PS25	gi|1379129083|gb|MG459187.1|	0	76	615	682	466	98.07	1539890	Diversispora arenaria	RPB1
BEG47_1140C_PMU1145_Depi	PS25	gi|1379129081|gb|MG459186.1|	0	76	615	679	466	98.07	1539890	Diversispora arenaria	RPB1
FS16_2427A_PMU1525_Depi	PS25	gi|641687904|emb|HG315981.1|	0	75	606	1564	457	99.56	1348612	Diversispora epigaea	RPB1
FS16_2427A_PMU1525_Depi	PS25	gi|1379129079|gb|MG459185.1|	0	75	606	683	453	98.68	1048767	Diversispora clara	RPB1
FS16_2427A_PMU1525_Depi	PS25	gi|1379129089|gb|MG459190.1|	0	75	606	683	457	98.25	2093718	Diversispora jakucsiae	RPB1
FS16_2427A_PMU1525_Depi	PS25	gi|1379129083|gb|MG459187.1|	0	75	606	682	457	98.25	1539890	Diversispora arenaria	RPB1
FS16_2427A_PMU1525_Depi	PS25	gi|1379129081|gb|MG459186.1|	0	75	606	679	457	98.25	1539890	Diversispora arenaria	RPB1
Blasz11_2271A_PMU1020_Djak	PS26	gi|1379129089|gb|MG459190.1|	0	76	615	683	466	99.79	2093718	Diversispora jakucsiae	RPB1
Blasz11_2271A_PMU1020_Djak	PS26	gi|1379129083|gb|MG459187.1|	0	76	615	682	466	99.79	1539890	Diversispora arenaria	RPB1
Blasz11_2271A_PMU1020_Djak	PS26	gi|1379129081|gb|MG459186.1|	0	76	615	679	466	99.79	1539890	Diversispora arenaria	RPB1
Blasz11_2271A_PMU1020_Djak	PS26	gi|1379129091|gb|MG459191.1|	0	76	615	682	466	99.79	2093718	Diversispora jakucsiae	RPB1
Blasz11_2271A_PMU1020_Djak	PS26	gi|1379129079|gb|MG459185.1|	0	75	615	683	462	98.92	1048767	Diversispora clara	RPB1
Blasz14_2274A_PMU1135_Dare	PS27	gi|1379129089|gb|MG459190.1|	0	76	592	683	452	99.78	2093718	Diversispora jakucsiae	RPB1
Blasz14_2274A_PMU1135_Dare	PS27	gi|1379129083|gb|MG459187.1|	0	76	592	682	452	99.78	1539890	Diversispora arenaria	RPB1
Blasz14_2274A_PMU1135_Dare	PS27	gi|1379129081|gb|MG459186.1|	0	76	592	679	452	99.78	1539890	Diversispora arenaria	RPB1
Blasz14_2274A_PMU1135_Dare	PS27	gi|1379129091|gb|MG459191.1|	0	76	592	682	452	99.78	2093718	Diversispora jakucsiae	RPB1
Blasz14_2274A_PMU1135_Dare	PS27	gi|1379129079|gb|MG459185.1|	0	76	592	683	448	98.88	1048767	Diversispora clara	RPB1
4381_68A_PMU487_Dcel	PS28	gi|1379129089|gb|MG459190.1|	0	76	615	683	466	98.28	2093718	Diversispora jakucsiae	RPB1
4381_68A_PMU487_Dcel	PS28	gi|1379129083|gb|MG459187.1|	0	76	615	682	466	98.28	1539890	Diversispora arenaria	RPB1
4381_68A_PMU487_Dcel	PS28	gi|1379129081|gb|MG459186.1|	0	76	615	679	466	98.28	1539890	Diversispora arenaria	RPB1
4381_68A_PMU487_Dcel	PS28	gi|1379129091|gb|MG459191.1|	0	76	615	682	466	98.28	2093718	Diversispora jakucsiae	RPB1
4381_68A_PMU487_Dcel	PS28	gi|1379129079|gb|MG459185.1|	0	75	615	683	462	97.84	1048767	Diversispora clara	RPB1
SC2_PMU1107_Dcel	PS28	gi|1379129089|gb|MG459190.1|	0	81	571	683	461	98.70	2093718	Diversispora jakucsiae	RPB1
SC2_PMU1107_Dcel	PS28	gi|1379129083|gb|MG459187.1|	0	81	571	682	461	98.70	1539890	Diversispora arenaria	RPB1
SC2_PMU1107_Dcel	PS28	gi|1379129081|gb|MG459186.1|	0	81	571	679	461	98.70	1539890	Diversispora arenaria	RPB1
SC2_PMU1107_Dcel	PS28	gi|1379129091|gb|MG459191.1|	0	81	571	682	461	98.70	2093718	Diversispora jakucsiae	RPB1
SC2_PMU1107_Dcel	PS28	gi|1379129079|gb|MG459185.1|	0	80	571	683	457	98.25	1048767	Diversispora clara	RPB1
AZ414A_356A_PMU529_Debu	PS29	gi|1379129089|gb|MG459190.1|	0	76	615	683	466	98.07	2093718	Diversispora jakucsiae	RPB1
AZ414A_356A_PMU529_Debu	PS29	gi|1379129083|gb|MG459187.1|	0	76	615	682	466	98.07	1539890	Diversispora arenaria	RPB1
AZ414A_356A_PMU529_Debu	PS29	gi|1379129081|gb|MG459186.1|	0	76	615	679	466	98.07	1539890	Diversispora arenaria	RPB1
AZ414A_356A_PMU529_Debu	PS29	gi|1379129091|gb|MG459191.1|	0	76	615	682	466	98.07	2093718	Diversispora jakucsiae	RPB1
AZ414A_356A_PMU529_Debu	PS29	gi|1379129079|gb|MG459185.1|	0	75	615	683	462	97.62	1048767	Diversispora clara	RPB1
FS12_2334B_PMU1384_Debu	PS29	gi|1379129089|gb|MG459190.1|	0	75	588	683	439	97.95	2093718	Diversispora jakucsiae	RPB1
FS12_2334B_PMU1384_Debu	PS29	gi|1379129083|gb|MG459187.1|	0	75	588	682	439	97.95	1539890	Diversispora arenaria	RPB1
FS12_2334B_PMU1384_Debu	PS29	gi|1379129081|gb|MG459186.1|	0	75	588	679	439	97.95	1539890	Diversispora arenaria	RPB1
FS12_2334B_PMU1384_Debu	PS29	gi|1379129091|gb|MG459191.1|	0	75	588	682	439	97.95	2093718	Diversispora jakucsiae	RPB1
FS12_2334B_PMU1384_Debu	PS29	gi|1379129079|gb|MG459185.1|	0	74	588	683	435	97.47	1048767	Diversispora clara	RPB1
Algerie2_1072C_PMU1392_Dspu	PS30	gi|2220564930|gb|OL690412.1|	0	75	605	1037	456	99.34	308927	Diversispora spurca	RPB1
Algerie2_1072C_PMU1392_Dspu	PS30	gi|2220564928|gb|OL690411.1|	0	75	605	1039	456	99.12	308927	Diversispora spurca	RPB1
Algerie2_1072C_PMU1392_Dspu	PS30	gi|2220564920|gb|OL690407.1|	0	75	605	1038	456	98.47	2650714	Diversispora aurantia	RPB1
Algerie2_1072C_PMU1392_Dspu	PS30	gi|2220564922|gb|OL690408.1|	0	75	605	1038	456	98.25	2650714	Diversispora aurantia	RPB1
Algerie2_1072C_PMU1392_Dspu	PS30	gi|1379129089|gb|MG459190.1|	0	75	605	683	456	97.15	2093718	Diversispora jakucsiae	RPB1
4096_1078A_PMU755_Dsab	PS31	gi|1379129075|gb|MG459183.1|	0	76	615	685	466	99.57	2093719	Diversispora sabulosa	RPB1
4096_1078A_PMU755_Dsab	PS31	gi|1379129073|gb|MG459182.1|	0	76	615	683	466	99.57	2093719	Diversispora sabulosa	RPB1
4096_1078A_PMU755_Dsab	PS31	gi|1379129089|gb|MG459190.1|	0	76	615	683	466	97.00	2093718	Diversispora jakucsiae	RPB1
4096_1078A_PMU755_Dsab	PS31	gi|1379129083|gb|MG459187.1|	0	76	615	682	466	97.00	1539890	Diversispora arenaria	RPB1
4096_1078A_PMU755_Dsab	PS31	gi|1379129081|gb|MG459186.1|	0	76	615	679	466	97.00	1539890	Diversispora arenaria	RPB1
4664_2006C_PMU1346_Dsab	PS31	gi|1379129075|gb|MG459183.1|	0	75	605	685	456	99.56	2093719	Diversispora sabulosa	RPB1
4664_2006C_PMU1346_Dsab	PS31	gi|1379129073|gb|MG459182.1|	0	75	605	683	456	99.56	2093719	Diversispora sabulosa	RPB1
4664_2006C_PMU1346_Dsab	PS31	gi|1379129089|gb|MG459190.1|	0	75	605	683	456	96.93	2093718	Diversispora jakucsiae	RPB1
4664_2006C_PMU1346_Dsab	PS31	gi|1379129083|gb|MG459187.1|	0	75	605	682	456	96.93	1539890	Diversispora arenaria	RPB1
4664_2006C_PMU1346_Dsab	PS31	gi|1379129081|gb|MG459186.1|	0	75	605	679	456	96.93	1539890	Diversispora arenaria	RPB1
BFTM_1197A_PMU845_Amor	PS32	gi|641687888|emb|HG315975.1|	0	77	538	2255	412	100	83433	Acaulospora longula	RPB1
BFTM_1197A_PMU845_Amor	PS32	gi|641687894|emb|HG315978.1|	3.97e-147	77	538	2184	412	90.05	78545	Acaulospora laevis	RPB1
BFTM_1197A_PMU845_Amor	PS32	gi|641687906|emb|HG315982.1|	3.97e-147	77	538	2182	412	90.05	78545	Acaulospora laevis	RPB1
BFTM_1197A_PMU845_Amor	PS32	gi|1379129119|gb|MG459205.1|	4.24e-102	77	538	676	414	83.58	1035155	Sacculospora baltica	RPB1
BFTM_1197A_PMU845_Amor	PS32	gi|1379129117|gb|MG459204.1|	4.24e-102	77	538	676	414	83.58	1035155	Sacculospora baltica	RPB1
CR315B_2019A_PMU993_Amor	PS32	gi|641687888|emb|HG315975.1|	0	83	436	2255	364	98.90	83433	Acaulospora longula	RPB1
CR315B_2019A_PMU993_Amor	PS32	gi|641687894|emb|HG315978.1|	7e-129	83	436	2184	364	90.11	78545	Acaulospora laevis	RPB1
CR315B_2019A_PMU993_Amor	PS32	gi|641687906|emb|HG315982.1|	7e-129	83	436	2182	364	90.11	78545	Acaulospora laevis	RPB1
CR315B_2019A_PMU993_Amor	PS32	gi|1379129119|gb|MG459205.1|	7.41e-89	83	436	676	366	83.61	1035155	Sacculospora baltica	RPB1
CR315B_2019A_PMU993_Amor	PS32	gi|1379129117|gb|MG459204.1|	7.41e-89	83	436	676	366	83.61	1035155	Sacculospora baltica	RPB1
194757_703A_PMU461_Gros	PS33	gi|641687900|emb|HG315979.1|	0	78	593	2198	464	100	44941	Gigaspora rosea	RPB1
194757_703A_PMU461_Gros	PS33	gi|641687938|emb|HG315998.1|	0	78	593	2150	464	100	118620	Gigaspora candida	RPB1
194757_703A_PMU461_Gros	PS33	gi|120561222|gb|EF014384.1|	0	78	593	3476	464	100	27379	Gigaspora gigantea	RPB1
194757_703A_PMU461_Gros	PS33	gi|641687902|emb|HG315980.1|	0	78	593	2198	464	100	44941	Gigaspora rosea	RPB1
194757_703A_PMU461_Gros	PS33	gi|641687964|emb|HG316011.1|	0	78	593	2154	464	98.28	4874	Gigaspora margarita	RPB1
4511_973A_PMU694_Gros	PS33	gi|641687900|emb|HG315979.1|	0	75	615	2198	462	100	44941	Gigaspora rosea	RPB1
4511_973A_PMU694_Gros	PS33	gi|641687938|emb|HG315998.1|	0	75	615	2150	462	100	118620	Gigaspora candida	RPB1
4511_973A_PMU694_Gros	PS33	gi|120561222|gb|EF014384.1|	0	75	615	3476	462	100	27379	Gigaspora gigantea	RPB1
4511_973A_PMU694_Gros	PS33	gi|641687902|emb|HG315980.1|	0	75	615	2198	462	100	44941	Gigaspora rosea	RPB1
4511_973A_PMU694_Gros	PS33	gi|641687964|emb|HG316011.1|	0	75	615	2154	462	98.27	4874	Gigaspora margarita	RPB1
4752_496A_PMU506_Gros	PS33	gi|641687900|emb|HG315979.1|	0	75	617	2198	464	100	44941	Gigaspora rosea	RPB1
4752_496A_PMU506_Gros	PS33	gi|641687938|emb|HG315998.1|	0	75	617	2150	464	100	118620	Gigaspora candida	RPB1
4752_496A_PMU506_Gros	PS33	gi|120561222|gb|EF014384.1|	0	75	617	3476	464	100	27379	Gigaspora gigantea	RPB1
4752_496A_PMU506_Gros	PS33	gi|641687902|emb|HG315980.1|	0	75	617	2198	464	100	44941	Gigaspora rosea	RPB1
4752_496A_PMU506_Gros	PS33	gi|641687964|emb|HG316011.1|	0	75	617	2154	464	98.28	4874	Gigaspora margarita	RPB1
BEG9_770A_PMU590_Gros	PS33	gi|641687900|emb|HG315979.1|	0	75	615	2198	462	100	44941	Gigaspora rosea	RPB1
BEG9_770A_PMU590_Gros	PS33	gi|641687938|emb|HG315998.1|	0	75	615	2150	462	100	118620	Gigaspora candida	RPB1
BEG9_770A_PMU590_Gros	PS33	gi|120561222|gb|EF014384.1|	0	75	615	3476	462	100	27379	Gigaspora gigantea	RPB1
BEG9_770A_PMU590_Gros	PS33	gi|641687902|emb|HG315980.1|	0	75	615	2198	462	100	44941	Gigaspora rosea	RPB1
BEG9_770A_PMU590_Gros	PS33	gi|641687964|emb|HG316011.1|	0	75	615	2154	462	98.27	4874	Gigaspora margarita	RPB1
CU131_1018C_PMU1155_Gros	PS33	gi|641687900|emb|HG315979.1|	0	75	615	2198	462	100	44941	Gigaspora rosea	RPB1
CU131_1018C_PMU1155_Gros	PS33	gi|641687938|emb|HG315998.1|	0	75	615	2150	462	100	118620	Gigaspora candida	RPB1
CU131_1018C_PMU1155_Gros	PS33	gi|120561222|gb|EF014384.1|	0	75	615	3476	462	100	27379	Gigaspora gigantea	RPB1
CU131_1018C_PMU1155_Gros	PS33	gi|641687902|emb|HG315980.1|	0	75	615	2198	462	100	44941	Gigaspora rosea	RPB1
CU131_1018C_PMU1155_Gros	PS33	gi|641687964|emb|HG316011.1|	0	75	615	2154	462	98.27	4874	Gigaspora margarita	RPB1
CW0011_4010A_PMU1625_Gros	PS33	gi|641687900|emb|HG315979.1|	0	75	615	2198	462	100	44941	Gigaspora rosea	RPB1
CW0011_4010A_PMU1625_Gros	PS33	gi|641687938|emb|HG315998.1|	0	75	615	2150	462	100	118620	Gigaspora candida	RPB1
CW0011_4010A_PMU1625_Gros	PS33	gi|120561222|gb|EF014384.1|	0	75	615	3476	462	100	27379	Gigaspora gigantea	RPB1
CW0011_4010A_PMU1625_Gros	PS33	gi|641687902|emb|HG315980.1|	0	75	615	2198	462	100	44941	Gigaspora rosea	RPB1
CW0011_4010A_PMU1625_Gros	PS33	gi|641687964|emb|HG316011.1|	0	75	615	2154	462	98.27	4874	Gigaspora margarita	RPB1
woodslee_203A_PMU407_Gros	PS33	gi|641687900|emb|HG315979.1|	0	75	611	2198	458	100	44941	Gigaspora rosea	RPB1
woodslee_203A_PMU407_Gros	PS33	gi|641687938|emb|HG315998.1|	0	75	611	2150	458	100	118620	Gigaspora candida	RPB1
woodslee_203A_PMU407_Gros	PS33	gi|120561222|gb|EF014384.1|	0	75	611	3476	458	100	27379	Gigaspora gigantea	RPB1
woodslee_203A_PMU407_Gros	PS33	gi|641687902|emb|HG315980.1|	0	75	611	2198	458	100	44941	Gigaspora rosea	RPB1
woodslee_203A_PMU407_Gros	PS33	gi|641687964|emb|HG316011.1|	0	75	611	2154	458	98.25	4874	Gigaspora margarita	RPB1
BEG35_2003A_PMU640_Dhet	PS34	gi|641687966|emb|HG316012.1|	0	75	611	2157	458	100	1316150	Dentiscutata heterogama	RPB1
BEG35_2003A_PMU640_Dhet	PS34	gi|83320463|gb|DQ294604.1|	0	75	611	1979	458	99.78	1316150	Dentiscutata heterogama	RPB1
BEG35_2003A_PMU640_Dhet	PS34	gi|641687974|emb|HG316016.1|	0	75	611	2158	458	99.13	1348616	Dentiscutata erythropus	RPB1
BEG35_2003A_PMU640_Dhet	PS34	gi|641687976|emb|HG316017.1|	0	75	611	2159	458	99.13	1348616	Dentiscutata erythropus	RPB1
BEG35_2003A_PMU640_Dhet	PS34	gi|641687964|emb|HG316011.1|	0	75	611	2154	458	95.20	4874	Gigaspora margarita	RPB1
CL157_2013B_PMU1117_Dhet	PS34	gi|641687966|emb|HG316012.1|	0	75	611	2157	458	100	1316150	Dentiscutata heterogama	RPB1
CL157_2013B_PMU1117_Dhet	PS34	gi|83320463|gb|DQ294604.1|	0	75	611	1979	458	99.78	1316150	Dentiscutata heterogama	RPB1
CL157_2013B_PMU1117_Dhet	PS34	gi|641687974|emb|HG316016.1|	0	75	611	2158	458	99.13	1348616	Dentiscutata erythropus	RPB1
CL157_2013B_PMU1117_Dhet	PS34	gi|641687976|emb|HG316017.1|	0	75	611	2159	458	99.13	1348616	Dentiscutata erythropus	RPB1
CL157_2013B_PMU1117_Dhet	PS34	gi|641687964|emb|HG316011.1|	0	75	611	2154	458	95.20	4874	Gigaspora margarita	RPB1
4385_PMU172_Cgil	PS35	gi|641687968|emb|HG316013.1|	0	75	615	2170	462	98.70	1348615	Cetraspora nodosa	RPB1
4385_PMU172_Cgil	PS35	gi|641687936|emb|HG315997.1|	0	75	615	2133	462	97.19	1348614	Racocetra castanea	RPB1
4385_PMU172_Cgil	PS35	gi|641687948|emb|HG316003.1|	0	75	615	2174	462	96.54	1348621	Racocetra cf. weresubiae HS-2013	RPB1
4385_PMU172_Cgil	PS35	gi|641687966|emb|HG316012.1|	0	75	615	2157	462	92.42	1316150	Dentiscutata heterogama	RPB1
4385_PMU172_Cgil	PS35	gi|83320463|gb|DQ294604.1|	0	75	615	1979	462	92.21	1316150	Dentiscutata heterogama	RPB1
4397_453A_PMU501_Cgil	PS35	gi|641687968|emb|HG316013.1|	0	75	589	2170	442	98.42	1348615	Cetraspora nodosa	RPB1
4397_453A_PMU501_Cgil	PS35	gi|641687936|emb|HG315997.1|	0	75	589	2133	442	97.06	1348614	Racocetra castanea	RPB1
4397_453A_PMU501_Cgil	PS35	gi|641687948|emb|HG316003.1|	0	75	589	2174	442	96.38	1348621	Racocetra cf. weresubiae HS-2013	RPB1
4397_453A_PMU501_Cgil	PS35	gi|641687966|emb|HG316012.1|	7.02e-175	75	589	2157	440	92.27	1316150	Dentiscutata heterogama	RPB1
4397_453A_PMU501_Cgil	PS35	gi|83320463|gb|DQ294604.1|	9.08e-174	75	589	1979	440	92.05	1316150	Dentiscutata heterogama	RPB1
4398_831C_PMU1193_Cgil	PS35	gi|641687968|emb|HG316013.1|	0	75	615	2170	462	98.70	1348615	Cetraspora nodosa	RPB1
4398_831C_PMU1193_Cgil	PS35	gi|641687936|emb|HG315997.1|	0	75	615	2133	462	97.19	1348614	Racocetra castanea	RPB1
4398_831C_PMU1193_Cgil	PS35	gi|641687948|emb|HG316003.1|	0	75	615	2174	462	96.54	1348621	Racocetra cf. weresubiae HS-2013	RPB1
4398_831C_PMU1193_Cgil	PS35	gi|641687966|emb|HG316012.1|	0	75	615	2157	462	92.42	1316150	Dentiscutata heterogama	RPB1
4398_831C_PMU1193_Cgil	PS35	gi|83320463|gb|DQ294604.1|	0	75	615	1979	462	92.21	1316150	Dentiscutata heterogama	RPB1
4414_1105C_PMU1080_Cgil	PS35	gi|641687968|emb|HG316013.1|	7.01e-102	83	266	2170	221	97.74	1348615	Cetraspora nodosa	RPB1
4414_1105C_PMU1080_Cgil	PS35	gi|641687936|emb|HG315997.1|	1.52e-98	83	266	2133	221	96.83	1348614	Racocetra castanea	RPB1
4414_1105C_PMU1080_Cgil	PS35	gi|641687948|emb|HG316003.1|	3.29e-95	83	266	2174	221	95.93	1348621	Racocetra cf. weresubiae HS-2013	RPB1
4414_1105C_PMU1080_Cgil	PS35	gi|641687974|emb|HG316016.1|	7.21e-82	83	266	2158	221	92.31	1348616	Dentiscutata erythropus	RPB1
4414_1105C_PMU1080_Cgil	PS35	gi|641687976|emb|HG316017.1|	7.21e-82	83	266	2159	221	92.31	1348616	Dentiscutata erythropus	RPB1
4419_860D_PMU1065_Cgil	PS35	gi|641687968|emb|HG316013.1|	0	75	607	2170	454	98.68	1348615	Cetraspora nodosa	RPB1
4419_860D_PMU1065_Cgil	PS35	gi|641687936|emb|HG315997.1|	0	75	607	2133	454	97.36	1348614	Racocetra castanea	RPB1
4419_860D_PMU1065_Cgil	PS35	gi|641687948|emb|HG316003.1|	0	75	607	2174	454	96.70	1348621	Racocetra cf. weresubiae HS-2013	RPB1
4419_860D_PMU1065_Cgil	PS35	gi|641687966|emb|HG316012.1|	0	75	607	2157	454	92.51	1316150	Dentiscutata heterogama	RPB1
4419_860D_PMU1065_Cgil	PS35	gi|83320463|gb|DQ294604.1|	0	75	607	1979	454	92.29	1316150	Dentiscutata heterogama	RPB1
4430_2047A_PMU651_Cgil	PS35	gi|641687968|emb|HG316013.1|	0	75	615	2170	462	98.92	1348615	Cetraspora nodosa	RPB1
4430_2047A_PMU651_Cgil	PS35	gi|641687936|emb|HG315997.1|	0	75	615	2133	462	97.40	1348614	Racocetra castanea	RPB1
4430_2047A_PMU651_Cgil	PS35	gi|641687948|emb|HG316003.1|	0	75	615	2174	462	96.75	1348621	Racocetra cf. weresubiae HS-2013	RPB1
4430_2047A_PMU651_Cgil	PS35	gi|641687966|emb|HG316012.1|	0	75	615	2157	462	92.64	1316150	Dentiscutata heterogama	RPB1
4430_2047A_PMU651_Cgil	PS35	gi|83320463|gb|DQ294604.1|	0	75	615	1979	462	92.42	1316150	Dentiscutata heterogama	RPB1
4436_787A_PMU605_Cgil	PS35	gi|641687968|emb|HG316013.1|	0	76	609	2170	462	98.70	1348615	Cetraspora nodosa	RPB1
4436_787A_PMU605_Cgil	PS35	gi|641687936|emb|HG315997.1|	0	76	609	2133	462	97.19	1348614	Racocetra castanea	RPB1
4436_787A_PMU605_Cgil	PS35	gi|641687948|emb|HG316003.1|	0	76	609	2174	462	96.54	1348621	Racocetra cf. weresubiae HS-2013	RPB1
4436_787A_PMU605_Cgil	PS35	gi|641687966|emb|HG316012.1|	0	76	609	2157	462	92.42	1316150	Dentiscutata heterogama	RPB1
4436_787A_PMU605_Cgil	PS35	gi|83320463|gb|DQ294604.1|	0	76	609	1979	462	92.21	1316150	Dentiscutata heterogama	RPB1
CW0008_4007A_PMU1613_Cgil	PS35	gi|641687968|emb|HG316013.1|	0	75	615	2170	462	98.92	1348615	Cetraspora nodosa	RPB1
CW0008_4007A_PMU1613_Cgil	PS35	gi|641687936|emb|HG315997.1|	0	75	615	2133	462	97.40	1348614	Racocetra castanea	RPB1
CW0008_4007A_PMU1613_Cgil	PS35	gi|641687948|emb|HG316003.1|	0	75	615	2174	462	96.75	1348621	Racocetra cf. weresubiae HS-2013	RPB1
CW0008_4007A_PMU1613_Cgil	PS35	gi|641687966|emb|HG316012.1|	0	75	615	2157	462	92.64	1316150	Dentiscutata heterogama	RPB1
CW0008_4007A_PMU1613_Cgil	PS35	gi|83320463|gb|DQ294604.1|	0	75	615	1979	462	92.42	1316150	Dentiscutata heterogama	RPB1
5274_2288B_PMU1306_Pbra	PS36	gi|641687886|emb|HG315974.1|	0	80	572	715	456	100	144538	Paraglomus brasilianum	RPB1
5274_2288B_PMU1306_Pbra	PS36	gi|641687892|emb|HG315977.1|	0	87	572	2390	500	99.80	144538	Paraglomus brasilianum	RPB1
5274_2288B_PMU1306_Pbra	PS36	gi|641687890|emb|HG315976.1|	0	87	572	2390	500	99.80	144538	Paraglomus brasilianum	RPB1
5274_2288B_PMU1306_Pbra	PS36	gi|83320459|gb|DQ294602.1|	0	87	572	2764	500	97.00	144539	Paraglomus occultum	RPB1
5274_2288B_PMU1306_Pbra	PS36	gi|2118812898|gb|MZ362271.1|	0	87	572	998	500	96.40	397623	Paraglomus laccatum	RPB1
BR105_2435A_PMU1464_Pbra	PS36	gi|641687886|emb|HG315974.1|	0	79	575	715	456	99.78	144538	Paraglomus brasilianum	RPB1
BR105_2435A_PMU1464_Pbra	PS36	gi|641687892|emb|HG315977.1|	0	90	575	2390	516	99.42	144538	Paraglomus brasilianum	RPB1
BR105_2435A_PMU1464_Pbra	PS36	gi|641687890|emb|HG315976.1|	0	90	575	2390	516	99.42	144538	Paraglomus brasilianum	RPB1
BR105_2435A_PMU1464_Pbra	PS36	gi|83320459|gb|DQ294602.1|	0	90	575	2764	516	96.51	144539	Paraglomus occultum	RPB1
BR105_2435A_PMU1464_Pbra	PS36	gi|2118812898|gb|MZ362271.1|	0	90	575	998	516	95.93	397623	Paraglomus laccatum	RPB1
W2605_933C_PMU1203_Pbra	PS36	gi|641687892|emb|HG315977.1|	0	89	631	2390	559	99.64	144538	Paraglomus brasilianum	RPB1
W2605_933C_PMU1203_Pbra	PS36	gi|641687890|emb|HG315976.1|	0	89	631	2390	559	99.64	144538	Paraglomus brasilianum	RPB1
W2605_933C_PMU1203_Pbra	PS36	gi|83320459|gb|DQ294602.1|	0	89	631	2764	559	96.78	144539	Paraglomus occultum	RPB1
W2605_933C_PMU1203_Pbra	PS36	gi|2118812898|gb|MZ362271.1|	0	89	631	998	559	96.06	397623	Paraglomus laccatum	RPB1
W2605_933C_PMU1203_Pbra	PS36	gi|641687962|emb|HG316010.1|	0	89	631	2437	559	96.06	144539	Paraglomus occultum	RPB1
W9603_902A_PMU1435_Pbra	PS36	gi|641687892|emb|HG315977.1|	0	95	589	2390	559	99.64	144538	Paraglomus brasilianum	RPB1
W9603_902A_PMU1435_Pbra	PS36	gi|641687890|emb|HG315976.1|	0	95	589	2390	559	99.64	144538	Paraglomus brasilianum	RPB1
W9603_902A_PMU1435_Pbra	PS36	gi|83320459|gb|DQ294602.1|	0	95	589	2764	559	96.78	144539	Paraglomus occultum	RPB1
W9603_902A_PMU1435_Pbra	PS36	gi|2118812898|gb|MZ362271.1|	0	95	589	998	559	96.06	397623	Paraglomus laccatum	RPB1
W9603_902A_PMU1435_Pbra	PS36	gi|641687962|emb|HG316010.1|	0	95	589	2437	559	96.06	144539	Paraglomus occultum	RPB1
W9603_902C_PMU1393_Pbra	PS36	gi|641687886|emb|HG315974.1|	0	78	585	715	456	100	144538	Paraglomus brasilianum	RPB1
W9603_902C_PMU1393_Pbra	PS36	gi|641687892|emb|HG315977.1|	0	87	585	2390	511	99.80	144538	Paraglomus brasilianum	RPB1
W9603_902C_PMU1393_Pbra	PS36	gi|641687890|emb|HG315976.1|	0	87	585	2390	511	99.80	144538	Paraglomus brasilianum	RPB1
W9603_902C_PMU1393_Pbra	PS36	gi|83320459|gb|DQ294602.1|	0	87	585	2764	511	96.87	144539	Paraglomus occultum	RPB1
W9603_902C_PMU1393_Pbra	PS36	gi|2118812898|gb|MZ362271.1|	0	87	585	998	511	96.28	397623	Paraglomus laccatum	RPB1
4423_1159D_PMU1569_Psp	PS37	gi|641687892|emb|HG315977.1|	0	95	586	2390	559	98.57	144538	Paraglomus brasilianum	RPB1
4423_1159D_PMU1569_Psp	PS37	gi|641687890|emb|HG315976.1|	0	95	586	2390	559	98.57	144538	Paraglomus brasilianum	RPB1
4423_1159D_PMU1569_Psp	PS37	gi|83320459|gb|DQ294602.1|	0	95	586	2764	559	97.50	144539	Paraglomus occultum	RPB1
4423_1159D_PMU1569_Psp	PS37	gi|641687962|emb|HG316010.1|	0	95	586	2437	559	96.78	144539	Paraglomus occultum	RPB1
4423_1159D_PMU1569_Psp	PS37	gi|2118812898|gb|MZ362271.1|	0	95	586	998	559	96.60	397623	Paraglomus laccatum	RPB1
5088_2360A_PMU1319_Psp	PS37	gi|641687892|emb|HG315977.1|	0	88	583	2390	511	98.63	144538	Paraglomus brasilianum	RPB1
5088_2360A_PMU1319_Psp	PS37	gi|641687890|emb|HG315976.1|	0	88	583	2390	511	98.63	144538	Paraglomus brasilianum	RPB1
5088_2360A_PMU1319_Psp	PS37	gi|83320459|gb|DQ294602.1|	0	88	583	2764	511	97.26	144539	Paraglomus occultum	RPB1
5088_2360A_PMU1319_Psp	PS37	gi|2118812898|gb|MZ362271.1|	0	88	583	998	511	96.67	397623	Paraglomus laccatum	RPB1
5088_2360A_PMU1319_Psp	PS37	gi|641687912|emb|HG315985.1|	0	88	583	2383	511	96.67	1348618	Paraglomus sp. HS-2013	RPB1
MAFF520057_2499A_PMU1582_Acal	PS38	gi|641687970|emb|HG316014.1|	0	73	631	2131	459	98.04	144679	Ambispora leptoticha	RPB1
MAFF520057_2499A_PMU1582_Acal	PS38	gi|641687980|emb|HG316019.1|	0	73	631	2128	459	98.04	144679	Ambispora leptoticha	RPB1
MAFF520057_2499A_PMU1582_Acal	PS38	gi|116874717|emb|AM183921.1|	2.96e-114	88	631	2086	558	80.65	50956	Geosiphon pyriformis	RPB1
MAFF520057_2499A_PMU1582_Acal	PS38	gi|83320459|gb|DQ294602.1|	1.39e-107	88	631	2764	560	79.82	144539	Paraglomus occultum	RPB1
MAFF520057_2499A_PMU1582_Acal	PS38	gi|641687962|emb|HG316010.1|	3e-104	88	631	2437	560	79.46	144539	Paraglomus occultum	RPB1
MAFF520084_2504A_PMU1584_Acal	PS38	gi|641687970|emb|HG316014.1|	0	73	631	2131	459	98.04	144679	Ambispora leptoticha	RPB1
MAFF520084_2504A_PMU1584_Acal	PS38	gi|641687980|emb|HG316019.1|	0	73	631	2128	459	98.04	144679	Ambispora leptoticha	RPB1
MAFF520084_2504A_PMU1584_Acal	PS38	gi|116874717|emb|AM183921.1|	2.96e-114	88	631	2086	558	80.65	50956	Geosiphon pyriformis	RPB1
MAFF520084_2504A_PMU1584_Acal	PS38	gi|83320459|gb|DQ294602.1|	2.98e-109	88	631	2764	560	80.00	144539	Paraglomus occultum	RPB1
MAFF520084_2504A_PMU1584_Acal	PS38	gi|641687962|emb|HG316010.1|	6.45e-106	88	631	2437	560	79.64	144539	Paraglomus occultum	RPB1
MAFF520090_2501A_PMU1583_Alep	PS39	gi|641687970|emb|HG316014.1|	0	73	631	2131	459	99.56	144679	Ambispora leptoticha	RPB1
MAFF520090_2501A_PMU1583_Alep	PS39	gi|641687980|emb|HG316019.1|	0	73	631	2128	459	99.56	144679	Ambispora leptoticha	RPB1
MAFF520090_2501A_PMU1583_Alep	PS39	gi|116874717|emb|AM183921.1|	2.96e-114	88	631	2086	556	80.58	50956	Geosiphon pyriformis	RPB1
MAFF520090_2501A_PMU1583_Alep	PS39	gi|83320459|gb|DQ294602.1|	1.38e-112	88	631	2764	560	80.36	144539	Paraglomus occultum	RPB1
MAFF520090_2501A_PMU1583_Alep	PS39	gi|641687962|emb|HG316010.1|	2.98e-109	88	631	2437	560	80.00	144539	Paraglomus occultum	RPB1

## Sheet: Table S6
Table S6 Target-specific primers tailed with universal sequences for PacBio sequencing. For more details, see Part Number 101-791-800 Version 02 (April 2020) at:
https://www.pacb.com/wp-content/uploads/Procedure-Checklist-Preparing-SMRTbell-Libraries-using-PacBio-Barcoded-Universal-Primers-for-Multiplexing-Amplicons.pdf
Universal Sequence	Primer name	Direction	Primer sequence (5' - 3')	Primer with universal sequence (5' - 3')
/5AmMC6/GCAGTCGAACATGTAGCTGACTCAGGTCAC	AML1	Forward	ATCAACTTTCGATGGTAGGATAGA	GCAGTCGAACATGTAGCTGACTCAGGTCACATCAACTTTCGATGGTAGGATAGA
/5AmMC6/TGGATCACTTGTGCAAGCATCACATCGTAG	wLSUmBr	Reverse	AACACTCGCAYAYATGYTAGA	TGGATCACTTGTGCAAGCATCACATCGTAGAACACTCGCAYAYATGYTAGA

## Sheet: Table S7
Table S7 List of primers (Integrated DNA Technologies IDT, Coralville, IA, USA) used for amplification and sequencing of glomalin, H+-ATPase regions and RPB1 exons 4 and 5. Primer specificity, names, directions (forward/reverse), sequences, application (i.e., first/second round of PCR or Sanger sequencing), and annealing temperaturesa are provided for each primer set.
Genomic region	Taxonomic group	Name	Direction	Sequence	Use for	Annealing temperature
Glomalin (~800 bp)	All	GLML_116F1 b	forward	ATCTWCGTCGYGGWGTTC	First round of PCR	56
		GLML_1082R1 b	reverse	GCHGCWCGWGTDGCATT
		GLML_265F2	forward	GCHATGGAAAAAGTHGG	Second round of PCR and Sanger sequencing	50
		GLML_983-R2	reverse	GTDGCATTYAARGCRTC
	All	511_7F	forward	TGWAGAYRTTGATGGWGAAG	Sanger sequencing	50
		862_14R	reverse	GGAACCWTCWCCRTTAAG
	Entrophosporales	862_7R	reverse	TGTTCCATCTCCATTAAG	Sanger sequencing	50
	Paraglomerales	862_9R	reverse	TGATCCTTCACCATTCAA	Sanger sequencing	50
		862_17R	reverse	CAGCRCGAATTTGATCAC
	Acaulosporaceae	GLML_Acaul_F	forward	ACGAACTTGAAATAACTGAGG	Second round of PCR and Sanger sequencing	50
		GLML_Acaul_R	reverse	TCACCGACTTCAACTTCT
H+-ATPase (~500-900 bp)	Archaeosporales	Arch-PCR1-ATP-F	forward	GAATTRACYTTYGATGARCC	First round of PCR	50
		Arch-PCR1-ATP-R	reverse	GCCAAYAAKACAATATCAGC
		Arch-PCR2-ATP-F	forward	CHGGTGCAAATGATCCAAT	Second round of PCR and Sanger sequencing	55
		Arch-PCR2-ATP-R	reverse	CATCRCCAGTCATACCAAC
	Paraglomerales	Para-PCR1-ATP-F	forward	AACTCACYTTYGACAAVCC	First round of PCR	50
		Para-PCR1-ATP-R	reverse	CTTCCATBGTCCAATCACG
		Para-PCR2-ATP-F	forward	ATTRTACTCSTACYTGTCAGC	Second round of PCR and Sanger sequencing	55
		Para-PCR2-ATP-R	reverse	GTRAAGAAGAACATCAAGAAATG
	Diversisporales	Div1-PCR1-ATP-F	forward	ACYTTYGAYGAACCTTA	First round of PCR	50
		Div1-PCR1-ATP-R	reverse	CTCATACGTTGRAARATHG
		Div1-PCR2-ATP-F	forward	TTAYCTYTCYGCYGAACC	Second round of PCR and Sanger sequencing	55
		Div1-PCR2-ATP-R	reverse	GCDGCATCWGTACAYCC
	Diversisporales (Acaulosporaceae)	Div2-PCR1-ATP-F	forward	GAATTGACYTTYGAYGAWCC	First round of PCR	50
		Div2-PCR1-ATP-R	reverse	GATCTCATACGTTGGAARATGG
		Div2-PCR2-ATP-F	forward	TTACACRAAAGAHGARATCC	Second round of PCR and Sanger sequencing	55
		Div2-PCR2-ATP-R	reverse	AACRATRGTGGAAAGACC
	Entrophosporales (Claroideoglomeraceae)	Ent-PCR1-ATP-F	forward	GAATTGACTTTTGAYGAACCTT	First round of PCR	50
		Ent-PCR1-ATP-R	reverse	AACAAAGCWATWARAATCAAAAGAA
		Ent-PCR2-ATP-F	forward	AACCTGGTGCAARYGATC	Second round of PCR and Sanger sequencing	55
		Ent-PCR2-ATP-R	reverse	TTTACACCATCACCAGTCAT
	Glomerales	Glo-PCR1-ATP-F	forward	ACHTTYGATGAACCTTACC	First round of PCR	50
		Glo-PCR1-ATP-R	reverse	TTYACACCATCWCCDGTC
		Glo-PCR2-ATP-F	forward	ACCTGGTGCRAATGATCC	Second round of PCR and Sanger sequencing	55
		Glo-PCR2-ATP-R	reverse	TGTTCYGGAATRACTTGAGC
RPB1 (~900 bp) exons 4 and 5	Archaeosporales and Paraglomerales	Arc-PCR1-RPB1-exon4-F	forward	CCWAGTATHCAAATGGA	First round of PCR	52
		Arc-PCR1-RPB1-exon5-R	reverse	TTWGTYTCWACMGATTG
		Arc-PCR2-RPB1-exon4-F	forward	GGNGAAGAYGATTTRAC	Second round of PCR and Sanger sequencing	52
		Arc-PCR2-RPB1-exon5-R	reverse	GCATRTTCATYTCATCYCC
	Diversisporales	Div-PCR1-RPB1-exon3-F	forward	GGTTGYGGBCATAARCA	First round of PCR	52
		Div-PCR1-RPB1-exon5-R	reverse	RTCDCCRTCAAAATCDGC
		Div-PCR2-RPB1-exon4-F	forward	CTAGACCKGAYTGGATGAT	Second round of PCR and Sanger sequencing	52
		Div-PCR2-RPB1-exon5-R	reverse	CCCATCATYGACATYTTRTG
	Entrophosporales (Claroideoglomeraceae)	Ent-PCR1-RPB1-exon4-F	forward	GGATGATCATCACAATACTTC	First round of PCR	52
		Ent-PCR1-RPB1-exon5-R	reverse	CATCAAAATCAGCATTATAAGG
		Ent-PCR2-RPB1-exon4-F	forward	GTCCAAGTATACAAGTTG	Second round of PCR and Sanger sequencing	52
		Ent-PCR2-RPB1-exon5-R	reverse	AACCTAATTGTAGTCTAAC
	Glomerales	Glo-PCR2-RPB1-exon4-F	forward	CCYGATTGGATGATYAT	First round of PCR	52
		Glo-PCR2-RPB1-exon5-R	reverse	CCCATCATTGACATTTT
		Glo-PCR1-RPB1-exon4-F	forward	GATTTRGGRYTAAATGAAGA	Second round of PCR and Sanger sequencing	52
		Glo-PCR1-RPB1-exon5-R	reverse	ACCCACATYAAAATGTTC
a Using different polymerase enzymes or PCR reagent concentrations may alter the optimal annealing temperature.
b The primers Glml-116F1 / Glml-1082R1 are degenerated versions of the Glom-Rout and Glom-Fout primers designed in Magurno et al. (2019).

## Sheet: Table S8 (Fig.S2)
Table S8 List of cultures used to calibrate the parameters for determining the Swarm cluster abundance threshold (Figure S3).
Culture ID	Species	Country	Province / State	Region / Location	Collector	Collection date
4341_IVT72A	Rhizophagus irregularis	Canada	Québec	Buckingham	Y. Dalpé	1998-10-23
4674_1184D	Rhizophagus irregularis	Canada	Prince Edward Island	Chelton Beach Provincial Park	Y. Dalpé	2000-09-02
4292_708C	Rhizophagus irregularis	Canada	Ontario	Ottawa	Y. Dalpé	1997-12-23
4397_864D	Rhizophagus irregularis	Canada	Les Îles-de-la-Madeleine	Havre-Aubert	S. Séguin, Y. Dalpé	2000-08-22
197198	Rhizophagus irregularis	Canada	Québec	Pont-Rouge	C. Plenchette, V. Furlan	1987-07

## Sheet: Table S9 (Fig. S2)
Table S9 Summary of R. irregularis cultures sequencing data and K-Means clustering results.
Culture ID	Filename	Total sequences	Cutoff KMeans	Significant sequences	Significant abundance
4341_IVT72A_PMU55	Multiple spores	768	51	4	394, 116, 108, 51
4674_1184D_PMU1454	Multiple spores	649	107	5	285, 271, 178, 115, 107
4292_708C_PMU1105	Multiple spores	760	178	5	387, 260, 253, 219, 178
4674_1184D_PMU1387A	Single spore	3809	156	4	765, 264, 244, 156
4674_1184D_PMU1387B	Single spore	16961	353	5	2758, 1251, 809, 750, 353
4674_1184D_PMU1387C	Single spore	12798	318	5	2353, 734, 722, 400, 318
4674_1184D_PMU1387D	Single spore	11584	128	8	1049, 811, 590, 432, 368, 152, 129, 128
4397_864D_PMU1389B	Single spore	17833	438	6	2810, 1525, 755, 642, 453, 438
197198_SPU_8_1_23	Single spore	5671	140	6	1322, 461, 405, 292, 181, 140
197198_SPU_8_2_16	Single spore	3231	85	4	644, 485, 219, 85
197198_SPU_8_1_22	Single spore	4731	151	6	816, 359, 286, 218, 176, 151
